# Supplementary material for: Evolutionary age correlates with range size across plants and animals
Source: Nat Commun. 2025 Aug 23;16:7894. doi: 10.1038/s41467-025-62124-y (PMC12375016; doi:10.1038/s41467-025-62124-y)
Supplement: Supplementary file 3 — Supplementary Data 1 [file 41467_2025_62124_MOESM3_ESM.xlsx]

## Sheet: Regressions_Tax.Scale
Phylogenetic scale	Broad Scale	Order	Family	Model outcomes					Standardized model outcomes					Meta-analysis
				Estimate	SE	t	p	R2	Z	SE	t	p	R2	yi	vi	sei	zi	p	CI lb	CI ub
Broad	Mammals	Rodentia		0.637393	0.0466889	13.6519	1.04242e-41	0.0349974	0.187076	0.0137033	13.6519	1.04242e-41	0.0349974	0.1871	0.0002	0.0137	13.6519	<.0001	0.1602	0.2139
Broad	Marine Mammals	Cetartiodactyla		0.158966	0.288445	0.551114	0.583362	0.0044467	0.0666836	0.120998	0.551114	0.583362	0.0044467	0.0667	0.0146	0.121	0.5511	0.5816	-0.1705	0.3038
Broad	Fish	Beloniformes		0.43119	0.0577794	7.46269	1.44094e-13	0.0363359	0.19062	0.025543	7.46269	1.44094e-13	0.0363359	0.1906	0.0007	0.0255	7.4627	<.0001	0.1406	0.2407
Broad	Birds	Apodiformes		0.503243	0.0315421	15.9546	1.63865e-56	0.0281659	0.167827	0.010519	15.9546	1.63865e-56	0.0281659	0.1678	0.0001	0.0105	15.9546	<.0001	0.1472	0.1884
Broad	Amphibians	Anura		0.740178	0.0753037	9.82924	1.47511e-22	0.0225491	0.150163	0.0152772	9.82924	1.47511e-22	0.0225491	0.1502	0.0002	0.0153	9.8292	<.0001	0.1202	0.1801
Broad	Reptiles	Squamata		0.701848	0.0596601	11.7641	1.42901e-31	0.0246323	0.156947	0.0133412	11.7641	1.42901e-31	0.0246323	0.1569	0.0002	0.0133	11.7641	<.0001	0.1308	0.1831
Broad	Palms	Arecales		0.583122	0.0835831	6.97655	4.99515e-12	0.0390731	0.197669	0.0283334	6.97655	4.99515e-12	0.0390731	0.1977	0.0008	0.0283	6.9766	<.0001	0.1421	0.2532
Order	Mammals	Rodentia		0.705771	0.0712394	9.90704	1.18248e-22	0.0438529	0.209411	0.0211376	9.90704	1.18248e-22	0.0438529	0.209411	0.000446798	0.0211376	9.90704	3.87975e-23	0.167982	0.25084
Order	Mammals	Chiroptera		0.823581	0.104928	7.84902	9.46126e-15	0.0503076	0.224294	0.028576	7.84902	9.46126e-15	0.0503076	0.224294	0.000816588	0.028576	7.84902	4.19306e-15	0.168286	0.280302
Order	Mammals	Carnivora		0.362981	0.182233	1.99186	0.04767	0.0183708	0.135539	0.0680465	1.99186	0.04767	0.0183708	0.135539	0.00463033	0.0680465	1.99186	0.0463867	0.00217025	0.268908
Order	Mammals	Diprotodontia		0.191179	0.256669	0.744845	0.457651	0.0040628	0.0637401	0.0855749	0.744845	0.457651	0.0040628	0.0637401	0.00732307	0.0855749	0.744845	0.456365	-0.103984	0.231464
Order	Mammals	Cetartiodactyla		0.753318	0.210051	3.58635	0.000396981	0.0448367	0.211747	0.0590423	3.58635	0.000396981	0.0448367	0.211747	0.003486	0.0590423	3.58635	0.000335334	0.0960258	0.327468
Order	Mammals	Primates		0.136391	0.185798	0.734081	0.463346	0.00139772	0.0373861	0.0509291	0.734081	0.463346	0.00139772	0.0373861	0.00259377	0.0509291	0.734081	0.462899	-0.0624331	0.137205
Order	Mammals	Afrosoricida		0.833695	0.423169	1.97012	0.0546081	0.0748127	0.273519	0.138833	1.97012	0.0546081	0.0748127	0.273519	0.0192747	0.138833	1.97012	0.0488242	0.00141047	0.545628
Order	Mammals	Scandentia		0.573243	0.447859	1.27996	0.218806	0.0928832	0.304767	0.238107	1.27996	0.218806	0.0928832	0.304767	0.0566948	0.238107	1.27996	0.200559	-0.161913	0.771448
Order	Mammals	Eulipotyphla		0.67506	0.187523	3.59988	0.000353278	0.0276338	0.166234	0.0461777	3.59988	0.000353278	0.0276338	0.166234	0.00213238	0.0461777	3.59988	0.000318369	0.0757274	0.256741
Order	Mammals	Dasyuromorphia		1.0011	0.323398	3.09557	0.00283788	0.121942	0.349202	0.112807	3.09557	0.00283788	0.121942	0.349202	0.0127255	0.112807	3.09557	0.00196438	0.128104	0.5703
Order	Mammals	Lagomorpha		0.0795604	0.330464	0.240754	0.810319	0.000673527	0.0259524	0.107796	0.240754	0.810319	0.000673527	0.0259524	0.0116201	0.107796	0.240754	0.809746	-0.185325	0.23723
Order	Mammals	Pilosa		1.26659	2.12962	0.594746	0.568449	0.0423432	0.205775	0.345987	0.594746	0.568449	0.0423432	0.205775	0.119707	0.345987	0.594746	0.552013	-0.472348	0.883897
Order	Mammals	Cingulata		-0.287429	0.784151	-0.366548	0.718229	0.00740901	-0.0860756	0.234827	-0.366548	0.718229	0.00740901	-0.0860756	0.0551439	0.234827	-0.366548	0.713956	-0.546329	0.374178
Order	Mammals	Paucituberculata		2.9936	1.14802	2.60763	0.0478067	0.576261	0.759119	0.291115	2.60763	0.0478067	0.576261	0.759119	0.0847478	0.291115	2.60763	0.00911724	0.188544	1.32969
Order	Mammals	Didelphimorphia		0.276005	0.295815	0.933034	0.353272	0.00947585	0.097344	0.104331	0.933034	0.353272	0.00947585	0.097344	0.0108849	0.104331	0.933034	0.350803	-0.10714	0.301828
Order	Mammals	Perissodactyla		0.0968729	0.609474	0.158945	0.877651	0.003148	0.0561071	0.352996	0.158945	0.877651	0.003148	0.0561071	0.124606	0.352996	0.158945	0.873712	-0.635753	0.747967
Order	Mammals	Hyracoidea		4.5318	2.91495	1.55467	0.217863	0.446188	0.667973	0.429655	1.55467	0.217863	0.446188	0.667973	0.184604	0.429655	1.55467	0.120024	-0.174136	1.51008
Order	Mammals	Peramelemorphia		0.890845	1.47279	0.604869	0.553255	0.0210682	0.145149	0.239967	0.604869	0.553255	0.0210682	0.145149	0.0575842	0.239967	0.604869	0.545266	-0.325178	0.615476
Order	Mammals	Macroscelidea		0.88941	0.975304	0.911931	0.374556	0.0466373	0.215957	0.236812	0.911931	0.374556	0.0466373	0.215957	0.0560802	0.236812	0.911931	0.361805	-0.248187	0.680101
Order	Mammals	Pholidota		-0.0834751	0.925829	-0.0901625	0.931093	0.00135305	-0.0367838	0.407972	-0.0901625	0.931093	0.00135305	-0.0367838	0.166441	0.407972	-0.0901625	0.928158	-0.836394	0.762827
Order	Mammals	Monotremata		5.93211	7.41087	0.800461	0.507419	0.242636	0.492581	0.615371	0.800461	0.507419	0.242636	0.492581	0.378682	0.615371	0.800461	0.423444	-0.713525	1.69869
Order	Fish	Beloniformes		-0.223979	0.456049	-0.49113	0.630944	0.0169374	-0.130144	0.264988	-0.49113	0.630944	0.0169374	-0.130144	0.0702188	0.264988	-0.49113	0.623335	-0.649511	0.389224
Order	Fish	Ovalentaria/Misc		0.348999	0.31602	1.10436	0.273449	0.0181435	0.134698	0.12197	1.10436	0.273449	0.0181435	0.134698	0.0148766	0.12197	1.10436	0.269439	-0.104358	0.373754
Order	Fish	Blenniiformes		0.367538	0.174036	2.11184	0.0357042	0.017736	0.133177	0.0630617	2.11184	0.0357042	0.017736	0.133177	0.00397678	0.0630617	2.11184	0.0346998	0.00957786	0.256775
Order	Fish	Perciformes/Serranoidei		0.379388	0.124776	3.04056	0.00285644	0.0663937	0.25767	0.0847442	3.04056	0.00285644	0.0663937	0.25767	0.00718159	0.0847442	3.04056	0.00236141	0.0915741	0.423765
Order	Fish	Scombriformes		0.245614	0.0983806	2.49657	0.0467447	0.509518	0.713805	0.285914	2.49657	0.0467447	0.509518	0.713805	0.0817471	0.285914	2.49657	0.0125401	0.153423	1.27419
Order	Fish	Tetraodontiformes		0.685685	0.330486	2.07478	0.0420332	0.063022	0.251042	0.120997	2.07478	0.0420332	0.063022	0.251042	0.0146403	0.120997	2.07478	0.0380072	0.013892	0.488192
Order	Fish	Acanthuriformes		0.621464	0.417887	1.48716	0.143796	0.0458736	0.214181	0.14402	1.48716	0.143796	0.0458736	0.214181	0.0207419	0.14402	1.48716	0.136973	-0.0680937	0.496456
Order	Fish	Pleuronectiformes		-0.0635789	0.0809155	-0.785744	0.439706	0.0250796	-0.158365	0.201548	-0.785744	0.439706	0.0250796	-0.158365	0.0406217	0.201548	-0.785744	0.432017	-0.553393	0.236662
Order	Fish	Gobiesociformes		0.629804	0.628822	1.00156	0.321193	0.0189258	0.137571	0.137357	1.00156	0.321193	0.0189258	0.137571	0.0188668	0.137357	1.00156	0.316555	-0.131643	0.406785
Order	Fish	Mugiliformes		0.465702	0.927276	0.502226	0.626382	0.0246026	0.156852	0.312314	0.502226	0.626382	0.0246026	0.156852	0.0975397	0.312314	0.502226	0.615508	-0.455271	0.768975
Order	Fish	Anguilliformes		0.0704417	0.220012	0.320172	0.749549	0.00108935	0.0330052	0.103086	0.320172	0.749549	0.00108935	0.0330052	0.0106267	0.103086	0.320172	0.748838	-0.169039	0.23505
Order	Fish	Carangiformes		0.0490806	0.0623984	0.786569	0.435657	0.0135622	0.116457	0.148057	0.786569	0.435657	0.0135622	0.116457	0.0219208	0.148057	0.786569	0.431534	-0.173729	0.406643
Order	Fish	Ophidiiformes		1.53809	0.689113	2.23199	0.0305272	0.097717	0.312597	0.140053	2.23199	0.0305272	0.097717	0.312597	0.0196148	0.140053	2.23199	0.0256155	0.0380983	0.587096
Order	Fish	Centrarchiformes		-0.178466	0.18816	-0.948481	0.356174	0.050259	-0.224185	0.236362	-0.948481	0.356174	0.050259	-0.224185	0.0558671	0.236362	-0.948481	0.342884	-0.687447	0.239076
Order	Fish	Syngnathiformes		0.909711	0.442292	2.05681	0.0502816	0.144728	0.380432	0.184962	2.05681	0.0502816	0.144728	0.380432	0.0342109	0.184962	2.05681	0.0397044	0.0179131	0.74295
Order	Fish	Batrachoidiformes		0.493624	0.623193	0.79209	0.438623	0.0336819	0.183526	0.231699	0.79209	0.438623	0.0336819	0.183526	0.0536843	0.231699	0.79209	0.428308	-0.270595	0.637648
Order	Fish	Clupeiformes		0.199712	0.313512	0.637016	0.535172	0.0302697	0.173982	0.27312	0.637016	0.535172	0.0302697	0.173982	0.0745946	0.27312	0.637016	0.524114	-0.361324	0.709288
Order	Fish	Eupercaria/Misc		0.164776	0.138623	1.18867	0.235953	0.00687846	0.0829365	0.0697728	1.18867	0.235953	0.00687846	0.0829365	0.00486824	0.0697728	1.18867	0.234572	-0.0538157	0.219689
Order	Fish	Lophiiformes		0.355846	0.227496	1.56419	0.135184	0.119661	0.345921	0.221151	1.56419	0.135184	0.119661	0.345921	0.0489077	0.221151	1.56419	0.117774	-0.0875267	0.779369
Order	Fish	Kurtiformes		0.00164572	0.188401	0.00873516	0.993095	2.82603e-06	0.00168108	0.19245	0.00873516	0.993095	2.82603e-06	0.00168108	0.0370369	0.19245	0.00873516	0.99303	-0.375514	0.378876
Order	Fish	Gobiiformes		0.350083	0.221649	1.57945	0.116285	0.0159409	0.126257	0.0799374	1.57945	0.116285	0.0159409	0.126257	0.00638999	0.0799374	1.57945	0.114233	-0.0304173	0.282932
Order	Fish	Atheriniformes		0.0628978	0.409369	0.153646	0.883898	0.00469921	0.0685508	0.446162	0.153646	0.883898	0.00469921	0.0685508	0.19906	0.446162	0.153646	0.877889	-0.80591	0.943011
Order	Fish	Carangaria/Misc		-0.449249	0.291037	-1.54362	0.161258	0.229491	-0.479053	0.310344	-1.54362	0.161258	0.229491	-0.479053	0.0963136	0.310344	-1.54362	0.122681	-1.08732	0.129211
Order	Fish	Holocentriformes		1.37062	0.740983	1.84973	0.0841536	0.185733	0.430968	0.23299	1.84973	0.0841536	0.185733	0.430968	0.0542844	0.23299	1.84973	0.0643531	-0.0256844	0.88762
Order	Fish	Elopiformes		0.0769792	0.178887	0.430324	0.708893	0.084743	0.291107	0.676482	0.430324	0.708893	0.084743	0.291107	0.457628	0.676482	0.430324	0.66696	-1.03477	1.61699
Order	Fish	Trachichthyiformes		4.45474	2.27702	1.95639	0.300819	0.792851	0.890422	0.455136	1.95639	0.300819	0.792851	0.890422	0.207149	0.455136	1.95639	0.0504195	-0.00162788	1.78247
Order	Fish	Perciformes/Scorpaenoidei		1.10483	0.327696	3.3715	0.0015033	0.19475	0.441305	0.130893	3.3715	0.0015033	0.19475	0.441305	0.017133	0.130893	3.3715	0.000747613	0.18476	0.697851
Order	Fish	Mulliformes		-0.143521	0.913603	-0.157094	0.882782	0.00613178	-0.0783057	0.498465	-0.157094	0.882782	0.00613178	-0.0783057	0.248467	0.498465	-0.157094	0.875171	-1.05528	0.898667
Order	Fish	Acropomatiformes		1.69991	2.70502	0.628429	0.642817	0.283115	0.532085	0.846691	0.628429	0.642817	0.283115	0.532085	0.716885	0.846691	0.628429	0.529723	-1.1274	2.19157
Order	Fish	Aulopiformes		-0.254705	0.442704	-0.575339	0.583074	0.0451527	-0.212492	0.369333	-0.575339	0.583074	0.0451527	-0.212492	0.136407	0.369333	-0.575339	0.565062	-0.936371	0.511387
Order	Birds	Apodiformes		0.683565	0.127221	5.37304	1.32061e-07	0.067631	0.26006	0.0484008	5.37304	1.32061e-07	0.067631	0.26006	0.00234264	0.0484008	5.37304	7.74185e-08	0.165196	0.354923
Order	Birds	Passeriformes		0.500097	0.0425564	11.7514	1.68703e-31	0.0251215	0.158498	0.0134876	11.7514	1.68703e-31	0.0251215	0.158498	0.000181914	0.0134876	11.7514	6.94648e-32	0.132062	0.184933
Order	Birds	Galliformes		-0.0573872	0.166606	-0.344448	0.730815	0.000500359	-0.0223687	0.0649407	-0.344448	0.730815	0.000500359	-0.0223687	0.0042173	0.0649407	-0.344448	0.730509	-0.14965	0.104913
Order	Birds	Accipitriformes		0.296279	0.152021	1.94894	0.052493	0.0159061	0.126119	0.0647119	1.94894	0.052493	0.0159061	0.126119	0.00418763	0.0647119	1.94894	0.0513029	-0.000713576	0.252953
Order	Birds	Bucerotiformes		1.16957	0.470176	2.4875	0.0159253	0.101126	0.318003	0.12784	2.4875	0.0159253	0.101126	0.318003	0.0163432	0.12784	2.4875	0.0128643	0.0674409	0.568566
Order	Birds	Coraciiformes		0.559631	0.338775	1.65192	0.100857	0.0196704	0.140251	0.0849017	1.65192	0.100857	0.0196704	0.140251	0.00720831	0.0849017	1.65192	0.0985499	-0.0261531	0.306656
Order	Birds	Charadriiformes		0.144375	0.126333	1.14281	0.25421	0.00519692	0.0720896	0.063081	1.14281	0.25421	0.00519692	0.0720896	0.00397921	0.063081	1.14281	0.253117	-0.0515468	0.195726
Order	Birds	Podicipediformes		2.572	1.40087	1.836	0.0839107	0.165476	0.406788	0.221562	1.836	0.0839107	0.165476	0.406788	0.0490896	0.221562	1.836	0.0663575	-0.0274655	0.841041
Order	Birds	Strigiformes		0.999843	0.374236	2.67169	0.00823933	0.0381427	0.195302	0.0731003	2.67169	0.00823933	0.0381427	0.195302	0.00534365	0.0731003	2.67169	0.00754693	0.0520277	0.338576
Order	Birds	Gruiformes		0.687053	0.536143	1.28147	0.202224	0.0120181	0.109627	0.0855476	1.28147	0.202224	0.0120181	0.109627	0.00731838	0.0855476	1.28147	0.200027	-0.0580432	0.277297
Order	Birds	Pelecaniformes		0.275079	0.256996	1.07036	0.286934	0.0108961	0.104384	0.0975224	1.07036	0.286934	0.0108961	0.104384	0.00951061	0.0975224	1.07036	0.284457	-0.0867561	0.295525
Order	Birds	Psittaciformes		0.718996	0.174032	4.13139	4.54113e-05	0.0476679	0.21833	0.0528466	4.13139	4.54113e-05	0.0476679	0.21833	0.00279276	0.0528466	4.13139	3.60577e-05	0.114752	0.321907
Order	Birds	Anseriformes		0.155257	0.140733	1.1032	0.271745	0.00821121	0.0906157	0.0821393	1.1032	0.271745	0.00821121	0.0906157	0.00674686	0.0821393	1.1032	0.269942	-0.0703743	0.251606
Order	Birds	Columbiformes		0.755976	0.337144	2.24229	0.0256877	0.0168141	0.129669	0.0578288	2.24229	0.0256877	0.0168141	0.129669	0.00334417	0.0578288	2.24229	0.0249423	0.0163268	0.243012
Order	Birds	Ciconiiformes		1.01168	0.423028	2.39152	0.0286128	0.25174	0.501737	0.209798	2.39152	0.0286128	0.25174	0.501737	0.0440153	0.209798	2.39152	0.0167787	0.0905398	0.912934
Order	Birds	Piciformes		0.222901	0.132989	1.67609	0.0945178	0.00711554	0.0843536	0.0503276	1.67609	0.0945178	0.00711554	0.0843536	0.00253287	0.0503276	1.67609	0.0937204	-0.0142867	0.182994
Order	Birds	Trogoniformes		-0.150167	0.272611	-0.550846	0.584881	0.00772022	-0.0878648	0.159509	-0.550846	0.584881	0.00772022	-0.0878648	0.0254431	0.159509	-0.550846	0.581739	-0.400496	0.224767
Order	Birds	Apterygiformes		-3.94519	3.06151	-1.28864	0.326471	0.453641	-1.46168	1.13428	-1.28864	0.326471	0.453641	-1.46168	1.28658	1.13428	-1.28864	0.197523	-3.68482	0.761465
Order	Birds	Otidiformes		-0.221758	0.349	-0.635411	0.535409	0.0280307	-0.167424	0.263489	-0.635411	0.535409	0.0280307	-0.167424	0.0694264	0.263489	-0.635411	0.52516	-0.683852	0.349005
Order	Birds	Caprimulgiformes		-0.0676232	0.289231	-0.233804	0.81562	0.00055186	-0.0234917	0.100476	-0.233804	0.81562	0.00055186	-0.0234917	0.0100954	0.100476	-0.233804	0.815137	-0.220421	0.173438
Order	Birds	Cuculiformes		0.388265	0.276066	1.40642	0.16232	0.0170551	0.130595	0.0928565	1.40642	0.16232	0.0170551	0.130595	0.00862232	0.0928565	1.40642	0.1596	-0.0514002	0.312591
Order	Birds	Falconiformes		0.0987485	0.232825	0.424132	0.672986	0.00298917	0.0546733	0.128906	0.424132	0.672986	0.00298917	0.0546733	0.0166168	0.128906	0.424132	0.67147	-0.197978	0.307325
Order	Birds	Casuariiformes		1.49493	0.348859	4.28521	0.0503776	0.901783	0.949622	0.221605	4.28521	0.0503776	0.901783	0.949622	0.0491087	0.221605	4.28521	1.82569e-05	0.515285	1.38396
Order	Birds	Coliiformes		1.2639	1.75649	0.71956	0.511595	0.114607	0.338536	0.470477	0.71956	0.511595	0.114607	0.338536	0.221348	0.470477	0.71956	0.471796	-0.583581	1.26065
Order	Birds	Musophagiformes		1.42674	0.934212	1.52721	0.142369	0.104439	0.323171	0.211608	1.52721	0.142369	0.104439	0.323171	0.044778	0.211608	1.52721	0.126708	-0.091574	0.737915
Order	Birds	Tinamiformes		1.3076	0.894914	1.46115	0.150923	0.0452945	0.212825	0.145656	1.46115	0.150923	0.0452945	0.212825	0.0212157	0.145656	1.46115	0.143975	-0.0726556	0.498306
Order	Birds	Gaviiformes		0.469242	0.262934	1.78464	0.172314	0.51495	0.7176	0.402099	1.78464	0.172314	0.51495	0.7176	0.161683	0.402099	1.78464	0.0743203	-0.0704989	1.5057
Order	Birds	Mesitornithiformes		-1.43285	0.0675846	-21.2009	0.0300057	0.99778	-2.51463	0.11861	-21.2009	0.0300057	0.99778	-2.51463	0.0140682	0.11861	-21.2009	9.36835e-100	-2.7471	-2.28216
Order	Birds	Phoenicopteriformes		-1.31209	2.6702	-0.491384	0.671787	0.107724	-0.328213	0.667936	-0.491384	0.671787	0.107724	-0.328213	0.446138	0.667936	-0.491384	0.623155	-1.63734	0.980917
Order	Birds	Pteroclidiformes		0.189698	1.07733	0.176082	0.862751	0.00220974	0.0470079	0.266966	0.176082	0.862751	0.00220974	0.0470079	0.0712707	0.266966	0.176082	0.86023	-0.476235	0.570251
Order	Amphibians	Anura		0.730158	0.0825534	8.84468	1.39701e-18	0.0207931	0.144198	0.0163034	8.84468	1.39701e-18	0.0207931	0.144198	0.0002658	0.0163034	8.84468	9.1795e-19	0.112244	0.176152
Order	Amphibians	Caudata		1.26286	0.202637	6.23215	1.21723e-09	0.0922909	0.303794	0.0487463	6.23215	1.21723e-09	0.0922909	0.303794	0.0023762	0.0487463	6.23215	4.60084e-10	0.208253	0.399335
Order	Amphibians	Gymnophiona		-0.196577	0.524805	-0.374572	0.708651	0.00118761	-0.0344617	0.0920028	-0.374572	0.708651	0.00118761	-0.0344617	0.00846451	0.0920028	-0.374572	0.707979	-0.214784	0.14586
Order	Reptiles	Squamata		0.701848	0.0596601	11.7641	1.42901e-31	0.0246323	0.156947	0.0133412	11.7641	1.42901e-31	0.0246323	0.156947	0.000177987	0.0133412	11.7641	5.97637e-32	0.130799	0.183095
Order	Palms	Arecales		0.583122	0.0835831	6.97655	4.99515e-12	0.0390731	0.197669	0.0283334	6.97655	4.99515e-12	0.0390731	0.197669	0.000802779	0.0283334	6.97655	3.02514e-12	0.142137	0.253202
Family	Mammals	Rodentia	Muridae	0.981634	0.145496	6.74682	3.08672e-11	0.0589235	0.242742	0.0359787	6.74682	3.08672e-11	0.0589235	0.242742	0.00129447	0.0359787	6.74682	1.51122e-11	0.172225	0.313259
Family	Mammals	Rodentia	Cricetidae	0.544263	0.122758	4.43361	1.09353e-05	0.030304	0.17408	0.0392638	4.43361	1.09353e-05	0.030304	0.17408	0.00154165	0.0392638	4.43361	9.26685e-06	0.0971247	0.251036
Family	Mammals	Rodentia	Abrocomidae	2.52938	3.3739	0.749691	0.474907	0.0656429	0.256209	0.341752	0.749691	0.474907	0.0656429	0.256209	0.116795	0.341752	0.749691	0.453441	-0.413613	0.926031
Family	Mammals	Chiroptera	Pteropodidae	0.945097	0.254074	3.71977	0.000266685	0.0717533	0.267868	0.0720121	3.71977	0.000266685	0.0717533	0.267868	0.00518574	0.0720121	3.71977	0.000199407	0.126727	0.409009
Family	Mammals	Carnivora	Felidae	0.0889794	0.440609	0.201946	0.841237	0.00127283	0.0356767	0.176664	0.201946	0.841237	0.00127283	0.0356767	0.0312102	0.176664	0.201946	0.839959	-0.310579	0.381932
Family	Mammals	Rodentia	Octodontidae	1.59763	0.922324	1.73218	0.111149	0.214311	0.462938	0.267257	1.73218	0.111149	0.214311	0.462938	0.0714262	0.267257	1.73218	0.0832411	-0.0608762	0.986752
Family	Mammals	Cetartiodactyla	Bovidae	0.509463	0.223234	2.28219	0.0242103	0.0409438	0.202346	0.0886629	2.28219	0.0242103	0.0409438	0.202346	0.00786112	0.0886629	2.28219	0.022478	0.0285697	0.376122
Family	Mammals	Diprotodontia	Potoroidae	0.616967	1.76546	0.349465	0.738679	0.0199482	0.141238	0.404156	0.349465	0.738679	0.0199482	0.141238	0.163342	0.404156	0.349465	0.72674	-0.650893	0.933369
Family	Mammals	Rodentia	Sciuridae	0.640886	0.170803	3.7522	0.000217772	0.0531124	0.230461	0.0614204	3.7522	0.000217772	0.0531124	0.230461	0.00377246	0.0614204	3.7522	0.000175291	0.11008	0.350843
Family	Mammals	Carnivora	Ursidae	-2.71228	0.414698	-6.54037	0.00125093	0.895346	-0.946227	0.144675	-6.54037	0.00125093	0.895346	-0.946227	0.0209308	0.144675	-6.54037	6.1365e-11	-1.22978	-0.66267
Family	Mammals	Diprotodontia	Phalangeridae	1.18135	0.989492	1.1939	0.244185	0.0560618	0.236774	0.19832	1.1939	0.244185	0.0560618	0.236774	0.0393308	0.19832	1.1939	0.232518	-0.151926	0.625474
Family	Mammals	Cetartiodactyla	Cervidae	0.930946	0.594904	1.56487	0.12462	0.0516095	0.227177	0.145173	1.56487	0.12462	0.0516095	0.227177	0.0210753	0.145173	1.56487	0.117614	-0.0573575	0.511712
Family	Mammals	Rodentia	Dipodidae	0.874229	0.453137	1.92928	0.0594975	0.0705989	0.265705	0.137722	1.92928	0.0594975	0.0705989	0.265705	0.0189674	0.137722	1.92928	0.053696	-0.00422568	0.535635
Family	Mammals	Primates	Cercopithecidae	0.420547	0.354241	1.18718	0.237715	0.0126506	0.112475	0.0947412	1.18718	0.237715	0.0126506	0.112475	0.0089759	0.0947412	1.18718	0.235157	-0.0732147	0.298164
Family	Mammals	Primates	Cheirogaleidae	0.65562	0.403476	1.62493	0.114303	0.0784888	0.280159	0.172413	1.62493	0.114303	0.0784888	0.280159	0.0297262	0.172413	1.62493	0.104178	-0.0577643	0.618081
Family	Mammals	Primates	Atelidae	-0.174854	0.4553	-0.384043	0.704808	0.00697429	-0.0835122	0.217456	-0.384043	0.704808	0.00697429	-0.0835122	0.0472869	0.217456	-0.384043	0.700947	-0.509717	0.342693
Family	Mammals	Afrosoricida	Chrysochloridae	0.888744	0.644817	1.37829	0.185006	0.0954628	0.308971	0.22417	1.37829	0.185006	0.0954628	0.308971	0.0502521	0.22417	1.37829	0.168114	-0.130394	0.748335
Family	Mammals	Chiroptera	Phyllostomidae	0.740119	0.211591	3.49787	0.000591598	0.0639793	0.252941	0.072313	3.49787	0.000591598	0.0639793	0.252941	0.00522917	0.072313	3.49787	0.000468993	0.11121	0.394672
Family	Mammals	Scandentia	Tupaiidae	0.697064	0.5511	1.26486	0.225221	0.0963782	0.310448	0.245441	1.26486	0.225221	0.0963782	0.310448	0.0602415	0.245441	1.26486	0.205922	-0.170608	0.791505
Family	Mammals	Rodentia	Anomaluridae	-0.690867	1.48067	-0.466592	0.660415	0.0417248	-0.204267	0.437784	-0.466592	0.660415	0.0417248	-0.204267	0.191655	0.437784	-0.466592	0.640792	-1.06231	0.653775
Family	Mammals	Eulipotyphla	Soricidae	0.576747	0.229915	2.50852	0.0125276	0.0158389	0.125853	0.0501701	2.50852	0.0125276	0.0158389	0.125853	0.00251704	0.0501701	2.50852	0.0121236	0.0275213	0.224184
Family	Mammals	Dasyuromorphia	Dasyuridae	1.1914	0.310296	3.83955	0.000273032	0.17817	0.422101	0.109935	3.83955	0.000273032	0.17817	0.422101	0.0120857	0.109935	3.83955	0.000123261	0.206632	0.63757
Family	Mammals	Chiroptera	Hipposideridae	0.948221	0.358497	2.64499	0.00980936	0.0795034	0.281963	0.106603	2.64499	0.00980936	0.0795034	0.281963	0.0113642	0.106603	2.64499	0.0081693	0.0730258	0.490901
Family	Mammals	Chiroptera	Vespertilionidae	0.633784	0.201239	3.14941	0.00175946	0.0243156	0.155935	0.0495123	3.14941	0.00175946	0.0243156	0.155935	0.00245147	0.0495123	3.14941	0.00163598	0.0588924	0.252977
Family	Mammals	Primates	Aotidae	0.903749	1.13748	0.794521	0.447336	0.0655432	0.256014	0.322224	0.794521	0.447336	0.0655432	0.256014	0.103829	0.322224	0.794521	0.426892	-0.375534	0.887562
Family	Mammals	Carnivora	Viverridae	0.453552	0.327048	1.3868	0.17607	0.0621936	0.249386	0.179828	1.3868	0.17607	0.0621936	0.249386	0.0323382	0.179828	1.3868	0.165501	-0.10307	0.601843
Family	Mammals	Primates	Lorisidae	0.12745	0.536266	0.237661	0.817466	0.00623672	0.0789729	0.332292	0.237661	0.817466	0.00623672	0.0789729	0.110418	0.332292	0.237661	0.812144	-0.572308	0.730254
Family	Mammals	Carnivora	Mustelidae	1.0734	0.522567	2.05409	0.0465421	0.0954175	0.308897	0.150381	2.05409	0.0465421	0.0954175	0.308897	0.0226146	0.150381	2.05409	0.0399668	0.0141551	0.603639
Family	Mammals	Eulipotyphla	Erinaceidae	-0.593668	0.602817	-0.984822	0.335419	0.0422238	-0.205484	0.208651	-0.984822	0.335419	0.0422238	-0.205484	0.0435353	0.208651	-0.984822	0.324712	-0.614433	0.203464
Family	Mammals	Carnivora	Canidae	0.298363	0.568614	0.524719	0.604401	0.0108932	0.104371	0.198908	0.524719	0.604401	0.0108932	0.104371	0.0395643	0.198908	0.524719	0.599778	-0.285481	0.494223
Family	Mammals	Rodentia	Hystricidae	0.450944	0.5896	0.76483	0.463955	0.0610294	0.247041	0.323002	0.76483	0.463955	0.0610294	0.247041	0.10433	0.323002	0.76483	0.444373	-0.38603	0.880113
Family	Mammals	Primates	Indriidae	0.191579	0.595278	0.321831	0.751504	0.00605578	0.0778189	0.2418	0.321831	0.751504	0.00605578	0.0778189	0.0584673	0.2418	0.321831	0.74758	-0.396101	0.551738
Family	Mammals	Chiroptera	Emballonuridae	0.351481	0.514486	0.683169	0.497718	0.00943502	0.097134	0.142182	0.683169	0.497718	0.00943502	0.097134	0.0202156	0.142182	0.683169	0.4945	-0.181537	0.375805
Family	Mammals	Carnivora	Procyonidae	1.2949	0.777016	1.6665	0.123802	0.201581	0.448978	0.269413	1.6665	0.123802	0.201581	0.448978	0.0725835	0.269413	1.6665	0.0956136	-0.0790627	0.977018
Family	Mammals	Rodentia	Bathyergidae	1.47486	0.571167	2.58218	0.0217172	0.322613	0.56799	0.219965	2.58218	0.0217172	0.322613	0.56799	0.0483848	0.219965	2.58218	0.00981788	0.136866	0.999114
Family	Mammals	Carnivora	Herpestidae	0.479259	0.470423	1.01878	0.316191	0.0323966	0.179991	0.176672	1.01878	0.316191	0.0323966	0.179991	0.031213	0.176672	1.01878	0.308306	-0.16628	0.526261
Family	Mammals	Rodentia	Nesomyidae	0.504979	0.599513	0.842315	0.402902	0.0114973	0.107226	0.127299	0.842315	0.402902	0.0114973	0.107226	0.016205	0.127299	0.842315	0.399612	-0.142275	0.356727
Family	Mammals	Lagomorpha	Leporidae	0.0692459	0.429472	0.161235	0.872459	0.000440428	0.0209864	0.13016	0.161235	0.872459	0.000440428	0.0209864	0.0169417	0.13016	0.161235	0.871908	-0.234123	0.276096
Family	Mammals	Pilosa	Bradypodidae	0.0367285	8.1593	0.00450143	0.996817	1.01313e-05	0.00318297	0.707103	0.00450143	0.996817	1.01313e-05	0.00318297	0.499995	0.707103	0.00450143	0.996408	-1.38271	1.38908
Family	Mammals	Diprotodontia	Burramyidae	-3.88334	1.64461	-2.36126	0.0992865	0.650168	-0.80633	0.341483	-2.36126	0.0992865	0.650168	-0.80633	0.116611	0.341483	-2.36126	0.018213	-1.47562	-0.137036
Family	Mammals	Cingulata	Chlamyphoridae	-0.256439	0.581434	-0.441046	0.667723	0.0173765	-0.13182	0.29888	-0.441046	0.667723	0.0173765	-0.13182	0.0893294	0.29888	-0.441046	0.65918	-0.717614	0.453975
Family	Mammals	Primates	Pitheciidae	0.566546	0.521616	1.08614	0.287387	0.0434034	0.208335	0.191813	1.08614	0.287387	0.0434034	0.208335	0.0367922	0.191813	1.08614	0.277419	-0.167611	0.584281
Family	Mammals	Paucituberculata	Caenolestidae	2.9936	1.14802	2.60763	0.0478067	0.576261	0.759119	0.291115	2.60763	0.0478067	0.576261	0.759119	0.0847478	0.291115	2.60763	0.00911724	0.188544	1.32969
Family	Mammals	Primates	Callitrichidae	0.668433	0.365033	1.83116	0.0740119	0.0723388	0.268959	0.146879	1.83116	0.0740119	0.0723388	0.268959	0.0215735	0.146879	1.83116	0.0670774	-0.0189193	0.556837
Family	Mammals	Rodentia	Echimyidae	-0.189898	0.326892	-0.580922	0.562926	0.00420066	-0.0648125	0.111568	-0.580922	0.562926	0.00420066	-0.0648125	0.0124475	0.111568	-0.580922	0.561293	-0.283482	0.153857
Family	Mammals	Rodentia	Calomyscidae	-9.00008	6.00378	-1.49907	0.184515	0.272481	-0.521997	0.348214	-1.49907	0.184515	0.272481	-0.521997	0.121253	0.348214	-1.49907	0.133856	-1.20448	0.160491
Family	Mammals	Didelphimorphia	Didelphidae	0.276005	0.295815	0.933034	0.353272	0.00947585	0.097344	0.104331	0.933034	0.353272	0.00947585	0.097344	0.0108849	0.104331	0.933034	0.350803	-0.10714	0.301828
Family	Mammals	Cetartiodactyla	Camelidae	2.3769	5.30274	0.44824	0.731735	0.167304	0.409029	0.912522	0.44824	0.731735	0.167304	0.409029	0.832696	0.912522	0.44824	0.65398	-1.37948	2.19754
Family	Mammals	Rodentia	Spalacidae	1.57362	1.11087	1.41657	0.175785	0.11144	0.333826	0.235659	1.41657	0.175785	0.11144	0.333826	0.055535	0.235659	1.41657	0.15661	-0.128057	0.795708
Family	Mammals	Rodentia	Capromyidae	2.83772	4.64968	0.610305	0.568332	0.0693297	0.263305	0.431433	0.610305	0.568332	0.0693297	0.263305	0.186134	0.431433	0.610305	0.54166	-0.582287	1.1089
Family	Mammals	Chiroptera	Megadermatidae	10.9879	2.07405	5.29783	0.013125	0.903434	0.950492	0.179412	5.29783	0.013125	0.903434	0.950492	0.0321885	0.179412	5.29783	1.17188e-07	0.598851	1.30213
Family	Mammals	Cetartiodactyla	Tayassuidae	-4.79047	0.700761	-6.8361	0.0924703	0.97905	-2.61328	0.382276	-6.8361	0.0924703	0.97905	-2.61328	0.146135	0.382276	-6.8361	8.13791e-12	-3.36253	-1.86403
Family	Mammals	Rodentia	Caviidae	2.71786	1.22203	2.22404	0.0431099	0.261072	0.510952	0.22974	2.22404	0.0431099	0.261072	0.510952	0.0527805	0.22974	2.22404	0.0261454	0.06067	0.961235
Family	Mammals	Primates	Cebidae	-0.230975	0.892652	-0.258751	0.799593	0.00475954	-0.0689894	0.266624	-0.258751	0.799593	0.00475954	-0.0689894	0.0710886	0.266624	-0.258751	0.795827	-0.591564	0.453585
Family	Mammals	Perissodactyla	Rhinocerotidae	4.89183	4.90041	0.99825	0.423324	0.332555	0.576676	0.577687	0.99825	0.423324	0.332555	0.576676	0.333722	0.577687	0.99825	0.318158	-0.55557	1.70892
Family	Mammals	Chiroptera	Molossidae	1.22496	0.51766	2.36634	0.0200172	0.0562207	0.237109	0.100201	2.36634	0.0200172	0.0562207	0.237109	0.0100402	0.100201	2.36634	0.0179651	0.040719	0.433499
Family	Mammals	Rodentia	Gliridae	0.658048	0.578514	1.13748	0.265332	0.0457293	0.213844	0.187998	1.13748	0.265332	0.0457293	0.213844	0.0353434	0.187998	1.13748	0.255338	-0.154626	0.582314
Family	Mammals	Rodentia	Heteromyidae	0.419882	0.330004	1.27235	0.208908	0.0301924	0.17376	0.136566	1.27235	0.208908	0.0301924	0.17376	0.0186501	0.136566	1.27235	0.203248	-0.093904	0.441423
Family	Mammals	Rodentia	Erethizontidae	0.147555	0.778163	0.189619	0.85215	0.0023913	0.0489009	0.25789	0.189619	0.85215	0.0023913	0.0489009	0.0665072	0.25789	0.189619	0.849608	-0.456554	0.554356
Family	Mammals	Chiroptera	Natalidae	-0.612659	0.867052	-0.7066	0.499874	0.0587442	-0.242372	0.343012	-0.7066	0.499874	0.0587442	-0.242372	0.117657	0.343012	-0.7066	0.479815	-0.914662	0.429918
Family	Mammals	Rodentia	Chinchillidae	-3.87618	2.95714	-1.31079	0.260119	0.300475	-0.548156	0.418188	-1.31079	0.260119	0.300475	-0.548156	0.174881	0.418188	-1.31079	0.189929	-1.36779	0.271477
Family	Mammals	Eulipotyphla	Talpidae	0.562902	0.396426	1.41994	0.163777	0.0503854	0.224467	0.158082	1.41994	0.163777	0.0503854	0.224467	0.0249899	0.158082	1.41994	0.155625	-0.0853676	0.534302
Family	Mammals	Carnivora	Mephitidae	-0.864247	0.871399	-0.991793	0.34469	0.0895561	-0.299259	0.301736	-0.991793	0.34469	0.0895561	-0.299259	0.0910444	0.301736	-0.991793	0.321299	-0.89065	0.292132
Family	Mammals	Rodentia	Geomyidae	1.71226	0.610482	2.80477	0.00861622	0.202403	0.449893	0.160402	2.80477	0.00861622	0.202403	0.449893	0.0257289	0.160402	2.80477	0.00503518	0.13551	0.764275
Family	Mammals	Carnivora	Hyaenidae	-1.53915	1.2739	-1.20822	0.440147	0.593463	-2.56322	2.12148	-1.20822	0.440147	0.593463	-2.56322	4.50067	2.12148	-1.20822	0.226962	-6.72124	1.5948
Family	Mammals	Carnivora	Eupleridae	0.876785	0.568059	1.54348	0.173661	0.284208	0.533111	0.345396	1.54348	0.173661	0.284208	0.533111	0.119299	0.345396	1.54348	0.122715	-0.143853	1.21008
Family	Mammals	Rodentia	Ctenodactylidae	3.85124	2.35891	1.63264	0.201049	0.47048	0.685915	0.420127	1.63264	0.201049	0.47048	0.685915	0.176507	0.420127	1.63264	0.102545	-0.137519	1.50935
Family	Mammals	Rodentia	Ctenomyidae	-0.0615878	0.361757	-0.170246	0.865419	0.000508228	-0.0225439	0.13242	-0.170246	0.865419	0.000508228	-0.0225439	0.0175349	0.13242	-0.170246	0.864817	-0.282082	0.236994
Family	Mammals	Diprotodontia	Petauridae	-0.326616	0.967167	-0.337704	0.74333	0.012513	-0.111861	0.331241	-0.337704	0.74333	0.012513	-0.111861	0.109721	0.331241	-0.337704	0.735586	-0.761082	0.53736
Family	Mammals	Rodentia	Dasyproctidae	3.26349	1.48284	2.20083	0.0523673	0.326312	0.571237	0.259555	2.20083	0.0523673	0.326312	0.571237	0.0673688	0.259555	2.20083	0.0277479	0.0625185	1.07996
Family	Mammals	Cingulata	Dasypodidae	-2.34021	4.2629	-0.548971	0.60664	0.0568475	-0.238427	0.434316	-0.548971	0.60664	0.0568475	-0.238427	0.18863	0.434316	-0.548971	0.583025	-1.08967	0.612817
Family	Mammals	Hyracoidea	Procaviidae	4.5318	2.91495	1.55467	0.217863	0.446188	0.667973	0.429655	1.55467	0.217863	0.446188	0.667973	0.184604	0.429655	1.55467	0.120024	-0.174136	1.51008
Family	Mammals	Diprotodontia	Macropodidae	-0.324517	0.461795	-0.70273	0.484942	0.0081633	-0.090351	0.128571	-0.70273	0.484942	0.0081633	-0.090351	0.0165306	0.128571	-0.70273	0.482224	-0.342346	0.161644
Family	Mammals	Afrosoricida	Tenrecidae	0.487101	0.670003	0.727014	0.473253	0.018527	0.136114	0.187223	0.727014	0.473253	0.018527	0.136114	0.0350526	0.187223	0.727014	0.467218	-0.230837	0.503065
Family	Mammals	Peramelemorphia	Peramelidae	0.993787	1.45896	0.681161	0.50551	0.0281815	0.167873	0.246452	0.681161	0.50551	0.0281815	0.167873	0.0607387	0.246452	0.681161	0.49577	-0.315164	0.650911
Family	Mammals	Macroscelidea	Macroscelididae	0.88941	0.975304	0.911931	0.374556	0.0466373	0.215957	0.236812	0.911931	0.374556	0.0466373	0.215957	0.0560802	0.236812	0.911931	0.361805	-0.248187	0.680101
Family	Mammals	Perissodactyla	Equidae	-1.00287	0.873633	-1.14793	0.314985	0.2478	-0.497795	0.433647	-1.14793	0.314985	0.2478	-0.497795	0.18805	0.433647	-1.14793	0.250999	-1.34773	0.352139
Family	Mammals	Primates	Lemuridae	0.0640751	0.387843	0.165209	0.870525	0.00143446	0.0378743	0.229251	0.165209	0.870525	0.00143446	0.0378743	0.0525561	0.229251	0.165209	0.86878	-0.41145	0.487198
Family	Mammals	Primates	Galagidae	0.496145	0.732656	0.677187	0.513648	0.0438474	0.209398	0.309217	0.677187	0.513648	0.0438474	0.209398	0.0956153	0.309217	0.677187	0.498287	-0.396657	0.815452
Family	Mammals	Primates	Hominidae	-2.32405	3.34827	-0.694105	0.52582	0.107498	-0.327869	0.472362	-0.694105	0.52582	0.107498	-0.327869	0.223126	0.472362	-0.694105	0.487616	-1.25368	0.597943
Family	Mammals	Diprotodontia	Pseudocheiridae	0.0708702	0.682619	0.103821	0.918602	0.000673222	0.0259465	0.249916	0.103821	0.918602	0.000673222	0.0259465	0.0624579	0.249916	0.103821	0.917311	-0.46388	0.515773
Family	Mammals	Primates	Hylobatidae	0.453538	0.786643	0.576549	0.572795	0.0216802	0.147242	0.255385	0.576549	0.572795	0.0216802	0.147242	0.0652213	0.255385	0.576549	0.564244	-0.353303	0.647787
Family	Mammals	Cetartiodactyla	Tragulidae	2.82668	1.34422	2.10283	0.103322	0.525048	0.724602	0.344584	2.10283	0.103322	0.525048	0.724602	0.118738	0.344584	2.10283	0.0354804	0.0492303	1.39997
Family	Mammals	Cetartiodactyla	Suidae	1.50267	1.16761	1.28697	0.222378	0.121283	0.348258	0.270604	1.28697	0.222378	0.121283	0.348258	0.0732264	0.270604	1.28697	0.198106	-0.182116	0.878631
Family	Mammals	Diprotodontia	Vombatidae	4.15998	4.9425	0.841676	0.554594	0.414663	1.10779	1.31617	0.841676	0.554594	0.414663	1.10779	1.7323	1.31617	0.841676	0.399969	-1.47186	3.68743
Family	Mammals	Primates	Lepilemuridae	-0.676747	0.615478	-1.09955	0.283416	0.0520921	-0.228237	0.207573	-1.09955	0.283416	0.0520921	-0.228237	0.0430867	0.207573	-1.09955	0.271529	-0.635073	0.1786
Family	Mammals	Pholidota	Manidae	-0.0834751	0.925829	-0.0901625	0.931093	0.00135305	-0.0367838	0.407972	-0.0901625	0.931093	0.00135305	-0.0367838	0.166441	0.407972	-0.0901625	0.928158	-0.836394	0.762827
Family	Mammals	Chiroptera	Miniopteridae	2.43625	0.774761	3.14452	0.0040198	0.268055	0.517741	0.164648	3.14452	0.0040198	0.268055	0.517741	0.0271091	0.164648	3.14452	0.00166357	0.195036	0.840445
Family	Mammals	Chiroptera	Mormoopidae	0.616856	1.30286	0.473464	0.650292	0.0310304	0.176154	0.372054	0.473464	0.650292	0.0310304	0.176154	0.138424	0.372054	0.473464	0.635882	-0.553058	0.905367
Family	Mammals	Cetartiodactyla	Moschidae	2.62701	1.33576	1.96668	0.106375	0.436163	0.660426	0.335809	1.96668	0.106375	0.436163	0.660426	0.112767	0.335809	1.96668	0.0492207	0.00225371	1.3186
Family	Mammals	Pilosa	Myrmecophagidae	0.965325	1.76793	0.54602	0.681828	0.229666	0.911065	1.66855	0.54602	0.681828	0.229666	0.911065	2.78407	1.66855	0.54602	0.585052	-2.35924	4.18137
Family	Mammals	Chiroptera	Nycteridae	-0.694373	1.10394	-0.628998	0.539479	0.0274832	-0.165781	0.263563	-0.628998	0.539479	0.0274832	-0.165781	0.0694655	0.263563	-0.628998	0.529351	-0.682355	0.350794
Family	Mammals	Lagomorpha	Ochotonidae	-0.108902	0.51889	-0.209875	0.835467	0.0017588	-0.041938	0.199824	-0.209875	0.835467	0.0017588	-0.041938	0.0399296	0.199824	-0.209875	0.833766	-0.433586	0.34971
Family	Mammals	Chiroptera	Rhinolophidae	1.24742	0.483049	2.58238	0.0115891	0.0752091	0.274243	0.106198	2.58238	0.0115891	0.0752091	0.274243	0.0112779	0.106198	2.58238	0.00981212	0.0660992	0.482386
Family	Mammals	Chiroptera	Rhinopomatidae	-2.50228	2.72067	-0.919729	0.425543	0.219949	-0.468987	0.509919	-0.919729	0.425543	0.219949	-0.468987	0.260017	0.509919	-0.919729	0.357714	-1.46841	0.530435
Family	Mammals	Monotremata	Tachyglossidae	5.93211	7.41087	0.800461	0.507419	0.242636	0.492581	0.615371	0.800461	0.507419	0.242636	0.492581	0.378682	0.615371	0.800461	0.423444	-0.713525	1.69869
Family	Mammals	Primates	Tarsiidae	1.30473	1.00424	1.29922	0.241555	0.219561	0.468573	0.360657	1.29922	0.241555	0.219561	0.468573	0.130073	0.360657	1.29922	0.193868	-0.238301	1.17545
Family	Mammals	Chiroptera	Thyropteridae	4.13565	4.48232	0.922659	0.424234	0.221042	0.470151	0.509561	0.922659	0.424234	0.221042	0.470151	0.259653	0.509561	0.922659	0.356185	-0.52857	1.46887
Family	MarineMammals	Cetartiodactyla	Balaenidae	8.80059	2.68742	3.27473	0.0819503	0.842815	0.91805	0.280343	3.27473	0.0819503	0.842815	0.91805	0.0785923	0.280343	3.27473	0.00105761	0.368587	1.46751
Family	MarineMammals	Cetartiodactyla	Balaenopteridae	0.294521	0.64559	0.456205	0.66429	0.0335243	0.183096	0.401347	0.456205	0.66429	0.0335243	0.183096	0.161079	0.401347	0.456205	0.648243	-0.603529	0.969722
Family	MarineMammals	Cetartiodactyla	Ziphiidae	0.144441	0.267601	0.539762	0.598486	0.0219198	0.148053	0.274294	0.539762	0.598486	0.0219198	0.148053	0.0752369	0.274294	0.539762	0.589361	-0.389552	0.685659
Family	MarineMammals	Cetartiodactyla	Delphinidae	0.317546	0.575527	0.551747	0.58566	0.0111493	0.10559	0.191374	0.551747	0.58566	0.0111493	0.10559	0.0366241	0.191374	0.551747	0.581121	-0.269496	0.480677
Family	MarineMammals	Cetartiodactyla	Phocoenidae	12.3403	5.45294	2.26305	0.10862	0.630605	0.794106	0.350901	2.26305	0.10862	0.630605	0.794106	0.123132	0.350901	2.26305	0.0236327	0.106353	1.48186
Family	Fish	Beloniformes	Belonidae	0.0630364	0.0639638	0.985501	0.353241	0.108259	0.329027	0.333868	0.985501	0.353241	0.108259	0.329027	0.111468	0.333868	0.985501	0.324378	-0.325342	0.983396
Family	Fish	Ovalentaria/Misc	Pomacentridae	0.751622	0.499142	1.50583	0.141346	0.062522	0.250044	0.166051	1.50583	0.141346	0.062522	0.250044	0.0275729	0.166051	1.50583	0.132111	-0.0754097	0.575498
Family	Fish	Blenniiformes	Chaenopsidae	0.453772	0.361283	1.256	0.212817	0.0195779	0.139921	0.111402	1.256	0.212817	0.0195779	0.139921	0.0124104	0.111402	1.256	0.209115	-0.0784227	0.358265
Family	Fish	Perciformes/Serranoidei	Serranidae	0.378927	0.125202	3.02654	0.00298717	0.0662994	0.257487	0.0850764	3.02654	0.00298717	0.0662994	0.257487	0.00723799	0.0850764	3.02654	0.00247374	0.09074	0.424233
Family	Fish	Scombriformes	Scombridae	0.241579	0.109291	2.21043	0.0780625	0.494234	0.703018	0.318046	2.21043	0.0780625	0.494234	0.703018	0.101153	0.318046	2.21043	0.0270755	0.0796588	1.32638
Family	Fish	Tetraodontiformes	Ostraciidae	-1.32495	0.694556	-1.90762	0.114737	0.421229	-0.649022	0.340227	-1.90762	0.114737	0.421229	-0.649022	0.115754	0.340227	-1.90762	0.056441	-1.31585	0.0178104
Family	Fish	Acanthuriformes	Acanthuridae	-0.747436	0.951149	-0.785824	0.445068	0.0422452	-0.205536	0.261555	-0.785824	0.445068	0.0422452	-0.205536	0.0684111	0.261555	-0.785824	0.43197	-0.718175	0.307102
Family	Fish	Pleuronectiformes	Achiridae	0.908679	0.723732	1.25555	0.336089	0.440778	0.663911	0.528783	1.25555	0.336089	0.440778	0.663911	0.279611	0.528783	1.25555	0.20928	-0.372484	1.70031
Family	Fish	Gobiesociformes	Gobiesocidae	0.629804	0.628822	1.00156	0.321193	0.0189258	0.137571	0.137357	1.00156	0.321193	0.0189258	0.137571	0.0188668	0.137357	1.00156	0.316555	-0.131643	0.406785
Family	Fish	Mugiliformes	Mugilidae	0.465702	0.927276	0.502226	0.626382	0.0246026	0.156852	0.312314	0.502226	0.626382	0.0246026	0.156852	0.0975397	0.312314	0.502226	0.615508	-0.455271	0.768975
Family	Fish	Anguilliformes	Ophichthidae	-0.456877	0.60726	-0.752358	0.459467	0.0240194	-0.154982	0.205995	-0.752358	0.459467	0.0240194	-0.154982	0.0424339	0.205995	-0.752358	0.451836	-0.558725	0.248761
Family	Fish	Carangiformes	Carangidae	0.0368381	0.0675674	0.545205	0.58864	0.00737641	0.085886	0.15753	0.545205	0.58864	0.00737641	0.085886	0.0248156	0.15753	0.545205	0.585612	-0.222866	0.394638
Family	Fish	Ophidiiformes	Dinematichthyidae	-2.99056	3.8651	-0.773734	0.446343	0.0233866	-0.152927	0.197648	-0.773734	0.446343	0.0233866	-0.152927	0.0390645	0.197648	-0.773734	0.439088	-0.540309	0.234455
Family	Fish	Tetraodontiformes	Monacanthidae	-0.143935	0.111719	-1.28837	0.224055	0.131115	-0.362099	0.281051	-1.28837	0.224055	0.131115	-0.362099	0.0789895	0.281051	-1.28837	0.197616	-0.912948	0.188751
Family	Fish	Centrarchiformes	Cirrhitidae	0.274378	0.0955004	2.87306	0.102803	0.804963	0.897197	0.31228	2.87306	0.102803	0.804963	0.897197	0.0975185	0.31228	2.87306	0.00406519	0.285141	1.50925
Family	Fish	Syngnathiformes	Syngnathidae	0.940598	0.610868	1.53977	0.139289	0.105981	0.325548	0.211426	1.53977	0.139289	0.105981	0.325548	0.0447009	0.211426	1.53977	0.123616	-0.0888393	0.739935
Family	Fish	Batrachoidiformes	Batrachoididae	0.493624	0.623193	0.79209	0.438623	0.0336819	0.183526	0.231699	0.79209	0.438623	0.0336819	0.183526	0.0536843	0.231699	0.79209	0.428308	-0.270595	0.637648
Family	Fish	Anguilliformes	Muraenidae	0.265392	0.278395	0.953292	0.34577	0.0206967	0.143863	0.150912	0.953292	0.34577	0.0206967	0.143863	0.0227745	0.150912	0.953292	0.340442	-0.151919	0.439646
Family	Fish	Clupeiformes	Engraulidae	-0.385155	0.297305	-1.29549	0.285828	0.35874	-0.598949	0.462335	-1.29549	0.285828	0.35874	-0.598949	0.213753	0.462335	-1.29549	0.195152	-1.50511	0.30721
Family	Fish	Eupercaria/Misc	Haemulidae	0.197768	0.376886	0.524742	0.602979	0.00759066	0.0871244	0.166033	0.524742	0.602979	0.00759066	0.0871244	0.0275669	0.166033	0.524742	0.599763	-0.238294	0.412543
Family	Fish	Lophiiformes	Antennariidae	-0.0206027	0.10994	-0.187398	0.855505	0.00388685	-0.0623446	0.332685	-0.187398	0.855505	0.00388685	-0.0623446	0.110679	0.332685	-0.187398	0.851348	-0.714395	0.589706
Family	Fish	Eupercaria/Misc	Lutjanidae	1.044	0.244409	4.27155	0.000202098	0.394544	0.628127	0.147049	4.27155	0.000202098	0.394544	0.628127	0.0216234	0.147049	4.27155	1.94123e-05	0.339916	0.916338
Family	Fish	Kurtiformes	Apogonidae	0.00164572	0.188401	0.00873516	0.993095	2.82603e-06	0.00168108	0.19245	0.00873516	0.993095	2.82603e-06	0.00168108	0.0370369	0.19245	0.00873516	0.99303	-0.375514	0.378876
Family	Fish	Eupercaria/Misc	Sparidae	1.88307	0.667947	2.81919	0.011818	0.318578	0.564427	0.200209	2.81919	0.011818	0.318578	0.564427	0.0400836	0.200209	2.81919	0.00481451	0.172025	0.95683
Family	Fish	Anguilliformes	Congridae	0.0944265	0.535522	0.176326	0.862563	0.00221586	0.0470729	0.266965	0.176326	0.862563	0.00221586	0.0470729	0.0712703	0.266965	0.176326	0.860038	-0.476169	0.570315
Family	Fish	Tetraodontiformes	Tetraodontidae	0.50272	0.697939	0.720293	0.479679	0.0252851	0.159013	0.220762	0.720293	0.479679	0.0252851	0.159013	0.0487357	0.220762	0.720293	0.471345	-0.273672	0.591698
Family	Fish	Gobiiformes	Gobiidae	0.337971	0.222758	1.51721	0.131277	0.0148222	0.121747	0.0802438	1.51721	0.131277	0.0148222	0.121747	0.00643907	0.0802438	1.51721	0.129214	-0.0355284	0.279022
Family	Fish	Atheriniformes	Atherinopsidae	-0.0121875	0.438575	-0.0277888	0.979576	0.00025734	-0.0160418	0.577276	-0.0277888	0.979576	0.00025734	-0.0160418	0.333248	0.577276	-0.0277888	0.977831	-1.14748	1.1154
Family	Fish	Eupercaria/Misc	Sciaenidae	0.141215	0.650549	0.217071	0.830352	0.00235044	0.0484814	0.223344	0.217071	0.830352	0.00235044	0.0484814	0.0498825	0.223344	0.217071	0.828153	-0.389265	0.486227
Family	Fish	Blenniiformes	Tripterygiidae	-0.341916	2.47387	-0.138211	0.891608	0.00106011	-0.0325593	0.235577	-0.138211	0.891608	0.00106011	-0.0325593	0.0554967	0.235577	-0.138211	0.890074	-0.494282	0.429164
Family	Fish	Tetraodontiformes	Balistidae	0.709741	0.497792	1.42578	0.179424	0.144863	0.380609	0.266948	1.42578	0.179424	0.144863	0.380609	0.0712614	0.266948	1.42578	0.153933	-0.1426	0.903818
Family	Fish	Eupercaria/Misc	Labridae	0.255258	0.746437	0.341968	0.734003	0.00265073	0.0514852	0.150556	0.341968	0.734003	0.00265073	0.0514852	0.022667	0.150556	0.341968	0.732375	-0.243599	0.346569
Family	Fish	Pleuronectiformes	Bothidae	0.0077826	0.072208	0.10778	0.91936	0.00289574	0.0538121	0.499276	0.10778	0.91936	0.00289574	0.0538121	0.249276	0.499276	0.10778	0.91417	-0.92475	1.03237
Family	Fish	Ophidiiformes	Ophidiidae	-1.19736	1.52135	-0.78704	0.457073	0.0812964	-0.285125	0.362275	-0.78704	0.457073	0.0812964	-0.285125	0.131243	0.362275	-0.78704	0.431258	-0.995172	0.424921
Family	Fish	Ophidiiformes	Bythitidae	1.8024	1.469	1.22695	0.259502	0.176995	0.420707	0.342888	1.22695	0.259502	0.176995	0.420707	0.117572	0.342888	1.22695	0.219841	-0.251341	1.09276
Family	Fish	Eupercaria/Misc	Scaridae	-0.111519	0.18982	-0.587496	0.563446	0.0169648	-0.130249	0.221702	-0.587496	0.563446	0.0169648	-0.130249	0.0491518	0.221702	-0.587496	0.556871	-0.564777	0.304279
Family	Fish	Ophidiiformes	Carapidae	4.19264	0.0915685	45.7869	0.0139018	0.999523	0.999762	0.0218351	45.7869	0.0139018	0.999523	0.999762	0.000476771	0.0218351	45.7869	0	0.956966	1.04256
Family	Fish	Anguilliformes	Chlopsidae	0.0654878	1.04982	0.0623799	0.952677	0.000777646	0.0278863	0.44704	0.0623799	0.952677	0.000777646	0.0278863	0.199844	0.44704	0.0623799	0.95026	-0.848295	0.904068
Family	Fish	Eupercaria/Misc	Latilidae	0.0662302	0.528099	0.125412	0.906248	0.00391667	0.0625833	0.49902	0.125412	0.906248	0.00391667	0.0625833	0.249021	0.49902	0.125412	0.900197	-0.915478	1.04064
Family	Fish	Acanthuriformes	Pomacanthidae	1.18	0.753666	1.56568	0.151865	0.214066	0.462673	0.29551	1.56568	0.151865	0.214066	0.462673	0.087326	0.29551	1.56568	0.117424	-0.116515	1.04186
Family	Fish	Acanthuriformes	Chaetodontidae	2.65288	0.868465	3.05467	0.00802663	0.383503	0.619276	0.202731	3.05467	0.00802663	0.383503	0.619276	0.0410998	0.202731	3.05467	0.00225308	0.221931	1.01662
Family	Fish	Blenniiformes	Blenniidae	0.11288	0.324384	0.347982	0.730133	0.00376984	0.061399	0.176443	0.347982	0.730133	0.00376984	0.061399	0.0311322	0.176443	0.347982	0.727854	-0.284423	0.407221
Family	Fish	Tetraodontiformes	Diodontidae	0.0207379	1.25422	0.0165344	0.987213	3.41723e-05	0.00584571	0.353547	0.0165344	0.987213	3.41723e-05	0.00584571	0.124996	0.353547	0.0165344	0.986808	-0.687094	0.698786
Family	Fish	Pleuronectiformes	Cyclopsettidae	-0.0708739	0.0459698	-1.54175	0.220798	0.442068	-0.664882	0.431251	-1.54175	0.220798	0.442068	-0.664882	0.185977	0.431251	-1.54175	0.123134	-1.51012	0.180355
Family	Fish	Eupercaria/Misc	Priacanthidae	-0.17262	0.446001	-0.387039	0.712083	0.0243584	-0.156072	0.403246	-0.387039	0.712083	0.0243584	-0.156072	0.162607	0.403246	-0.387039	0.698727	-0.946418	0.634275
Family	Fish	Holocentriformes	Holocentridae	1.37062	0.740983	1.84973	0.0841536	0.185733	0.430968	0.23299	1.84973	0.0841536	0.185733	0.430968	0.0542844	0.23299	1.84973	0.0643531	-0.0256844	0.88762
Family	Fish	Blenniiformes	Labrisomidae	1.11161	0.267917	4.14907	7.16608e-05	0.150723	0.38823	0.0935705	4.14907	7.16608e-05	0.150723	0.38823	0.00875544	0.0935705	4.14907	3.33833e-05	0.204835	0.571625
Family	Fish	Blenniiformes	Dactyloscopidae	-1.35113	1.50261	-0.899189	0.384905	0.0585536	-0.241979	0.269108	-0.899189	0.384905	0.0585536	-0.241979	0.072419	0.269108	-0.899189	0.368552	-0.76942	0.285463
Family	Fish	Eupercaria/Misc	Gerreidae	0.144553	0.0736215	1.96346	0.0779872	0.278248	0.527492	0.268654	1.96346	0.0779872	0.278248	0.527492	0.0721752	0.268654	1.96346	0.0495929	0.000938895	1.05405
Family	Fish	Lophiiformes	Ogcocephalidae	0.532507	0.665536	0.800118	0.449939	0.0837922	0.289469	0.361783	0.800118	0.449939	0.0837922	0.289469	0.130887	0.361783	0.800118	0.423643	-0.419612	0.99855
Family	Fish	Carangiformes	Echeneidae	0.24386	0.296994	0.821095	0.497892	0.252112	0.694403	0.845703	0.821095	0.497892	0.252112	0.694403	0.715213	0.845703	0.821095	0.411592	-0.963144	2.35195
Family	Fish	Elopiformes	Elopidae	-0.363341	0.0368671	-9.85544	0.0643754	0.989809	-0.994892	0.100948	-9.85544	0.0643754	0.989809	-0.994892	0.0101906	0.100948	-9.85544	6.493e-23	-1.19275	-0.797036
Family	Fish	Syngnathiformes	Fistulariidae	-0.163497	0.0359562	-4.54713	0.137811	0.953867	-0.976661	0.214786	-4.54713	0.137811	0.953867	-0.976661	0.0461331	0.214786	-4.54713	5.43822e-06	-1.39763	-0.555688
Family	Fish	Centrarchiformes	Girellidae	0.293964	2.19805	0.133739	0.915361	0.0175718	0.132559	0.991175	0.133739	0.915361	0.0175718	0.132559	0.982428	0.991175	0.133739	0.893609	-1.81011	2.07523
Family	Fish	Ovalentaria/Misc	Grammatidae	0.177844	0.694148	0.256204	0.802987	0.00652126	0.0807543	0.315195	0.256204	0.802987	0.00652126	0.0807543	0.0993479	0.315195	0.256204	0.797793	-0.537016	0.698525
Family	Fish	Clupeiformes	Clupeidae	0.278458	0.540273	0.515403	0.633448	0.0622743	0.249548	0.484181	0.515403	0.633448	0.0622743	0.249548	0.234431	0.484181	0.515403	0.606272	-0.699429	1.19853
Family	Fish	Beloniformes	Hemiramphidae	-0.767136	0.905796	-0.846919	0.444737	0.152052	-0.389939	0.46042	-0.846919	0.444737	0.152052	-0.389939	0.211987	0.46042	-0.846919	0.39704	-1.29235	0.512469
Family	Fish	Pleuronectiformes	Paralichthyidae	0.571455	0.873697	0.654065	0.580227	0.176209	0.419773	0.641791	0.654065	0.580227	0.176209	0.419773	0.411895	0.641791	0.654065	0.51307	-0.838114	1.67766
Family	Fish	Perciformes/Scorpaenoidei	Scorpaenidae	0.437661	0.493296	0.887217	0.381383	0.0232975	0.152635	0.172038	0.887217	0.381383	0.0232975	0.152635	0.029597	0.172038	0.887217	0.374962	-0.184553	0.489823
Family	Fish	Clupeiformes	Spratelloididae	0.571258	1.69244	0.337535	0.767847	0.0538949	0.232153	0.687788	0.337535	0.767847	0.0538949	0.232153	0.473053	0.687788	0.337535	0.735713	-1.11589	1.58019
Family	Fish	Centrarchiformes	Kyphosidae	-0.205301	0.225172	-0.91175	0.392216	0.10615	-0.325806	0.357341	-0.91175	0.392216	0.10615	-0.325806	0.127693	0.357341	-0.91175	0.3619	-1.02618	0.37457
Family	Fish	Ovalentaria/Misc	Opistognathidae	-0.172736	0.726474	-0.237773	0.8149	0.00331461	-0.0575727	0.242133	-0.237773	0.8149	0.00331461	-0.0575727	0.0586286	0.242133	-0.237773	0.812057	-0.532145	0.417
Family	Fish	Mulliformes	Mullidae	-0.143521	0.913603	-0.157094	0.882782	0.00613178	-0.0783057	0.498465	-0.157094	0.882782	0.00613178	-0.0783057	0.248467	0.498465	-0.157094	0.875171	-1.05528	0.898667
Family	Fish	Perciformes/Scorpaenoidei	Triglidae	-0.197611	1.04359	-0.189357	0.859033	0.00888442	-0.0942572	0.497774	-0.189357	0.859033	0.00888442	-0.0942572	0.247779	0.497774	-0.189357	0.849813	-1.06988	0.881362
Family	Fish	Aulopiformes	Synodontidae	-0.254705	0.442704	-0.575339	0.583074	0.0451527	-0.212492	0.369333	-0.575339	0.583074	0.0451527	-0.212492	0.136407	0.369333	-0.575339	0.565062	-0.936371	0.511387
Family	Fish	Perciformes/Scorpaenoidei	Sebastidae	1.47388	0.890786	1.65458	0.149092	0.313316	0.559746	0.338301	1.65458	0.149092	0.313316	0.559746	0.114447	0.338301	1.65458	0.0980095	-0.103311	1.2228
Family	Fish	Carangaria/Misc	Sphyraenidae	-0.596843	0.522076	-1.14321	0.316724	0.246269	-0.496255	0.434088	-1.14321	0.316724	0.246269	-0.496255	0.188433	0.434088	-1.14321	0.252951	-1.34705	0.354543
Family	Fish	Pleuronectiformes	Cynoglossidae	-0.0894373	0.10588	-0.844708	0.436815	0.124884	-0.35339	0.418358	-0.844708	0.436815	0.124884	-0.35339	0.175023	0.418358	-0.844708	0.398274	-1.17336	0.466576
Family	Birds	Apodiformes	Trochilidae	0.608209	0.137907	4.41027	1.41325e-05	0.0574693	0.239728	0.0543566	4.41027	1.41325e-05	0.0574693	0.239728	0.00295464	0.0543566	4.41027	1.0324e-05	0.133191	0.346265
Family	Birds	Passeriformes	Sylviidae	1.45379	0.238057	6.10692	3.64971e-09	0.124608	0.352999	0.057803	6.10692	3.64971e-09	0.124608	0.352999	0.00334119	0.057803	6.10692	1.01571e-09	0.239707	0.466291
Family	Birds	Galliformes	Cracidae	0.11541	0.49146	0.234831	0.81536	0.00117194	0.0342336	0.145779	0.234831	0.81536	0.00117194	0.0342336	0.0212517	0.145779	0.234831	0.81434	-0.251489	0.319956
Family	Birds	Passeriformes	Meliphagidae	0.798896	0.301108	2.65319	0.00876255	0.0413986	0.203466	0.0766876	2.65319	0.00876255	0.0413986	0.203466	0.00588099	0.0766876	2.65319	0.00797361	0.0531615	0.353771
Family	Birds	Passeriformes	Emberizidae	0.593016	0.168768	3.5138	0.000509827	0.039529	0.198819	0.0565824	3.5138	0.000509827	0.039529	0.198819	0.00320157	0.0565824	3.5138	0.000441752	0.0879196	0.309719
Family	Birds	Passeriformes	Acanthizidae	0.926424	0.466844	1.98444	0.0521151	0.0657012	0.256322	0.129166	1.98444	0.0521151	0.0657012	0.256322	0.0166839	0.129166	1.98444	0.0472069	0.00316138	0.509484
Family	Birds	Accipitriformes	Accipitridae	0.263913	0.160079	1.64864	0.100599	0.0117806	0.108539	0.0658354	1.64864	0.100599	0.0117806	0.108539	0.0043343	0.0658354	1.64864	0.0992221	-0.0204963	0.237574
Family	Birds	Bucerotiformes	Bucerotidae	0.993875	0.614346	1.61778	0.1127	0.0549635	0.234443	0.144917	1.61778	0.1127	0.0549635	0.234443	0.0210008	0.144917	1.61778	0.10571	-0.0495884	0.518474
Family	Birds	Passeriformes	Sturnidae	0.936836	0.369316	2.53668	0.0131612	0.0753175	0.27444	0.108189	2.53668	0.0131612	0.0753175	0.27444	0.0117048	0.108189	2.53668	0.011191	0.0623939	0.486487
Family	Birds	Passeriformes	Furnariidae	0.712716	0.198483	3.59081	0.00040099	0.0518049	0.227607	0.0633859	3.59081	0.00040099	0.0518049	0.227607	0.00401778	0.0633859	3.59081	0.000329649	0.103373	0.351841
Family	Birds	Passeriformes	Rhinocryptidae	0.614332	0.349308	1.75871	0.0843995	0.0551415	0.234822	0.13352	1.75871	0.0843995	0.0551415	0.234822	0.0178275	0.13352	1.75871	0.0786269	-0.0268715	0.496516
Family	Birds	Galliformes	Numididae	1.20615	1.51501	0.796132	0.470532	0.136782	0.369841	0.464548	0.796132	0.470532	0.136782	0.369841	0.215804	0.464548	0.796132	0.425955	-0.540655	1.28034
Family	Birds	Coraciiformes	Alcedinidae	1.88598	0.513171	3.67516	0.000428452	0.144447	0.380062	0.103414	3.67516	0.000428452	0.144447	0.380062	0.0106944	0.103414	3.67516	0.000237703	0.177375	0.582749
Family	Birds	Passeriformes	Timaliidae	0.416938	0.161187	2.58668	0.0101661	0.022032	0.148432	0.0573831	2.58668	0.0101661	0.022032	0.148432	0.00329282	0.0573831	2.58668	0.00969055	0.0359629	0.260901
Family	Birds	Charadriiformes	Scolopacidae	0.84686	0.292226	2.89796	0.00484432	0.0950042	0.308228	0.10636	2.89796	0.00484432	0.0950042	0.308228	0.0113124	0.10636	2.89796	0.00375593	0.0997658	0.516689
Family	Birds	Charadriiformes	Jacanidae	-0.094923	0.535093	-0.177395	0.865035	0.00521749	-0.0722322	0.407182	-0.177395	0.865035	0.00521749	-0.0722322	0.165797	0.407182	-0.177395	0.859198	-0.870294	0.72583
Family	Birds	Podicipediformes	Podicipedidae	2.572	1.40087	1.836	0.0839107	0.165476	0.406788	0.221562	1.836	0.0839107	0.165476	0.406788	0.0490896	0.221562	1.836	0.0663575	-0.0274655	0.841041
Family	Birds	Passeriformes	Aegithalidae	0.309202	0.439875	0.702931	0.502038	0.0581711	0.241187	0.343116	0.702931	0.502038	0.0581711	0.241187	0.117729	0.343116	0.702931	0.482099	-0.431308	0.913682
Family	Birds	Passeriformes	Aegithinidae	-11.5398	4.20046	-2.74727	0.110888	0.790521	-0.889112	0.323635	-2.74727	0.110888	0.790521	-0.889112	0.10474	0.323635	-2.74727	0.00600941	-1.52343	-0.254799
Family	Birds	Strigiformes	Strigidae	1.28012	0.388567	3.29447	0.00120542	0.0613702	0.24773	0.0751957	3.29447	0.00120542	0.0613702	0.24773	0.0056544	0.0751957	3.29447	0.000986071	0.100349	0.395111
Family	Birds	Apodiformes	Aegothelidae	-10.0686	4.18216	-2.40751	0.0737533	0.591675	-0.769204	0.319502	-2.40751	0.0737533	0.591675	-0.769204	0.102081	0.319502	-2.40751	0.0160616	-1.39542	-0.142992
Family	Birds	Gruiformes	Rallidae	0.70213	0.809575	0.867282	0.387578	0.00644252	0.0802653	0.0925481	0.867282	0.387578	0.00644252	0.0802653	0.00856515	0.0925481	0.867282	0.385787	-0.101126	0.261656
Family	Birds	Galliformes	Megapodiidae	1.44313	0.836704	1.72479	0.101695	0.141831	0.376604	0.218348	1.72479	0.101695	0.141831	0.376604	0.0476761	0.218348	1.72479	0.0845662	-0.0513509	0.804559
Family	Birds	Apodiformes	Apodidae	0.687986	0.599196	1.14818	0.254976	0.0192968	0.138913	0.120985	1.14818	0.254976	0.0192968	0.138913	0.0146374	0.120985	1.14818	0.250893	-0.0982134	0.376039
Family	Birds	Passeriformes	Nectariniidae	1.18918	0.999099	1.19025	0.240796	0.0333993	0.182755	0.153544	1.19025	0.240796	0.0333993	0.182755	0.0235756	0.153544	1.19025	0.233949	-0.118185	0.483695
Family	Birds	Galliformes	Phasianidae	0.103065	0.185952	0.554256	0.580356	0.0023575	0.0485541	0.0876024	0.554256	0.580356	0.0023575	0.0485541	0.00767417	0.0876024	0.554256	0.579404	-0.123143	0.220252
Family	Birds	Pelecaniformes	Ardeidae	0.265182	0.321622	0.824515	0.413209	0.0122095	0.110497	0.134014	0.824515	0.413209	0.0122095	0.110497	0.0179598	0.134014	0.824515	0.409647	-0.152166	0.37316
Family	Birds	Psittaciformes	Psittacidae	0.718996	0.174032	4.13139	4.54113e-05	0.0476679	0.21833	0.0528466	4.13139	4.54113e-05	0.0476679	0.21833	0.00279276	0.0528466	4.13139	3.60577e-05	0.114752	0.321907
Family	Birds	Passeriformes	Icteridae	0.394105	0.359314	1.09683	0.275489	0.0125051	0.111826	0.101954	1.09683	0.275489	0.0125051	0.111826	0.0103947	0.101954	1.09683	0.272716	-0.0880004	0.311653
Family	Birds	Passeriformes	Tyrannidae	0.495025	0.148112	3.34224	0.000909304	0.0271677	0.164826	0.0493161	3.34224	0.000909304	0.0271677	0.164826	0.00243208	0.0493161	3.34224	0.000831056	0.0681684	0.261484
Family	Birds	Passeriformes	Ptilonorhynchidae	-0.719326	1.04246	-0.690025	0.499491	0.0272448	-0.16506	0.239209	-0.690025	0.499491	0.0272448	-0.16506	0.0572209	0.239209	-0.690025	0.490178	-0.633901	0.303781
Family	Birds	Anseriformes	Anatidae	0.200807	0.147445	1.36191	0.175368	0.0128045	0.113157	0.0830871	1.36191	0.175368	0.0128045	0.113157	0.00690346	0.0830871	1.36191	0.173226	-0.0496906	0.276005
Family	Birds	Passeriformes	Alaudidae	1.49016	0.752726	1.97969	0.0514583	0.0502977	0.224272	0.113286	1.97969	0.0514583	0.0502977	0.224272	0.0128338	0.113286	1.97969	0.0477388	0.00223424	0.446309
Family	Birds	Passeriformes	Pachycephalidae	-0.130237	0.407505	-0.319596	0.75123	0.00299518	-0.0547282	0.171242	-0.319596	0.75123	0.00299518	-0.0547282	0.0293237	0.171242	-0.319596	0.749274	-0.390355	0.280899
Family	Birds	Columbiformes	Columbidae	0.755976	0.337144	2.24229	0.0256877	0.0168141	0.129669	0.0578288	2.24229	0.0256877	0.0168141	0.129669	0.00334417	0.0578288	2.24229	0.0249423	0.0163268	0.243012
Family	Birds	Passeriformes	Turdidae	0.547896	0.289196	1.89455	0.0600636	0.0232185	0.152376	0.0804286	1.89455	0.0600636	0.0232185	0.152376	0.00646875	0.0804286	1.89455	0.0581518	-0.00526101	0.310013
Family	Birds	Passeriformes	Pycnonotidae	0.38993	0.215509	1.80935	0.0731037	0.0286482	0.169258	0.0935463	1.80935	0.0731037	0.0286482	0.169258	0.00875092	0.0935463	1.80935	0.0703973	-0.0140898	0.352605
Family	Birds	Passeriformes	Hirundinidae	0.609377	0.258374	2.35851	0.0216809	0.0861575	0.293526	0.124454	2.35851	0.0216809	0.0861575	0.293526	0.0154889	0.124454	2.35851	0.0183487	0.0496002	0.537452
Family	Birds	Passeriformes	Estrildidae	0.577969	0.241881	2.38948	0.018443	0.0457833	0.21397	0.0895468	2.38948	0.018443	0.0457833	0.21397	0.00801863	0.0895468	2.38948	0.0168723	0.0384618	0.389479
Family	Birds	Passeriformes	Petroicidae	0.146935	0.655501	0.224157	0.823776	0.00125458	0.0354201	0.158015	0.224157	0.823776	0.00125458	0.0354201	0.0249686	0.158015	0.224157	0.822635	-0.274283	0.345123
Family	Birds	Passeriformes	Cardinalidae	0.517959	0.379639	1.36435	0.178015	0.0327364	0.180932	0.132615	1.36435	0.178015	0.0327364	0.180932	0.0175866	0.132615	1.36435	0.172459	-0.0789875	0.440852
Family	Birds	Passeriformes	Ploceidae	-0.00797542	0.443933	-0.0179653	0.985702	3.22753e-06	-0.00179653	0.0999998	-0.0179653	0.985702	3.22753e-06	-0.00179653	0.00999997	0.0999998	-0.0179653	0.985666	-0.197793	0.1942
Family	Birds	Passeriformes	Cotingidae	0.338694	0.313811	1.07929	0.28331	0.012639	0.112423	0.104164	1.07929	0.28331	0.012639	0.112423	0.0108501	0.104164	1.07929	0.280457	-0.0917342	0.316581
Family	Birds	Passeriformes	Maluridae	0.0530294	0.705465	0.0751695	0.940703	0.00023538	0.0153421	0.2041	0.0751695	0.940703	0.00023538	0.0153421	0.0416569	0.2041	0.0751695	0.94008	-0.384687	0.415371
Family	Birds	Charadriiformes	Charadriidae	-0.608233	0.395161	-1.5392	0.129012	0.0379859	-0.1949	0.126624	-1.5392	0.129012	0.0379859	-0.1949	0.0160336	0.126624	-1.5392	0.123755	-0.443078	0.0532783
Family	Birds	Ciconiiformes	Ciconiidae	1.01168	0.423028	2.39152	0.0286128	0.25174	0.501737	0.209798	2.39152	0.0286128	0.25174	0.501737	0.0440153	0.209798	2.39152	0.0167787	0.0905398	0.912934
Family	Birds	Piciformes	Ramphastidae	0.356107	0.278302	1.27957	0.203249	0.0139182	0.117976	0.0921993	1.27957	0.203249	0.0139182	0.117976	0.0085007	0.0921993	1.27957	0.200696	-0.0627317	0.298683
Family	Birds	Passeriformes	Eupetidae	0.205799	0.991095	0.207648	0.841416	0.00612194	0.0782428	0.376806	0.207648	0.841416	0.00612194	0.0782428	0.141983	0.376806	0.207648	0.835504	-0.660283	0.816769
Family	Birds	Anseriformes	Anhimidae	4.01917	4.45075	0.903031	0.532411	0.449177	1.83865	2.03609	0.903031	0.532411	0.449177	1.83865	4.14565	2.03609	0.903031	0.366509	-2.15201	5.82931
Family	Birds	Pelecaniformes	Anhingidae	0.303179	0.532025	0.569859	0.626251	0.139688	0.373749	0.655863	0.569859	0.626251	0.139688	0.373749	0.430156	0.655863	0.569859	0.568773	-0.911718	1.65922
Family	Birds	Passeriformes	Thraupidae	0.395064	0.172839	2.28574	0.0231137	0.0206323	0.143639	0.0628416	2.28574	0.0231137	0.0206323	0.143639	0.00394906	0.0628416	2.28574	0.0222695	0.0204723	0.266807
Family	Birds	Passeriformes	Viduidae	-0.0129638	0.392044	-0.0330672	0.974006	6.43159e-05	-0.00801972	0.242528	-0.0330672	0.974006	6.43159e-05	-0.00801972	0.0588197	0.242528	-0.0330672	0.973621	-0.483366	0.467326
Family	Birds	Passeriformes	Remizidae	0.0201283	0.542207	0.0371229	0.971052	0.000125267	0.0111923	0.301492	0.0371229	0.971052	0.000125267	0.0111923	0.0908977	0.301492	0.0371229	0.970387	-0.579722	0.602107
Family	Birds	Passeriformes	Motacillidae	0.997254	0.744909	1.33876	0.186156	0.0315585	0.177647	0.132695	1.33876	0.186156	0.0315585	0.177647	0.017608	0.132695	1.33876	0.180649	-0.0824308	0.437725
Family	Birds	Passeriformes	Pipridae	-0.0893475	0.382099	-0.233833	0.816051	0.00107097	-0.0327257	0.139953	-0.233833	0.816051	0.00107097	-0.0327257	0.0195868	0.139953	-0.233833	0.815114	-0.307029	0.241577
Family	Birds	Trogoniformes	Trogonidae	-0.150167	0.272611	-0.550846	0.584881	0.00772022	-0.0878648	0.159509	-0.550846	0.584881	0.00772022	-0.0878648	0.0254431	0.159509	-0.550846	0.581739	-0.400496	0.224767
Family	Birds	Passeriformes	Cisticolidae	-0.12686	0.521489	-0.243265	0.808299	0.000591427	-0.0243193	0.0999704	-0.243265	0.808299	0.000591427	-0.0243193	0.00999409	0.0999704	-0.243265	0.8078	-0.220258	0.171619
Family	Birds	Passeriformes	Zosteropidae	0.0571597	0.627539	0.0910856	0.927625	9.11629e-05	0.00954793	0.104824	0.0910856	0.927625	9.11629e-05	0.00954793	0.010988	0.104824	0.0910856	0.927425	-0.195903	0.214999
Family	Birds	Passeriformes	Corvidae	0.124785	0.38502	0.3241	0.746495	0.000980725	0.0313165	0.0966262	0.3241	0.746495	0.000980725	0.0313165	0.00933663	0.0966262	0.3241	0.745863	-0.158067	0.2207
Family	Birds	Apterygiformes	Apterygidae	-3.94519	3.06151	-1.28864	0.326471	0.453641	-1.46168	1.13428	-1.28864	0.326471	0.453641	-1.46168	1.28658	1.13428	-1.28864	0.197523	-3.68482	0.761465
Family	Birds	Otidiformes	Otididae	-0.221758	0.349	-0.635411	0.535409	0.0280307	-0.167424	0.263489	-0.635411	0.535409	0.0280307	-0.167424	0.0694264	0.263489	-0.635411	0.52516	-0.683852	0.349005
Family	Birds	Passeriformes	Monarchidae	1.32519	0.852174	1.55507	0.124572	0.034341	0.185313	0.119167	1.55507	0.124572	0.034341	0.185313	0.0142009	0.119167	1.55507	0.11993	-0.0482505	0.418877
Family	Birds	Passeriformes	Vangidae	1.02087	0.587014	1.73908	0.0981971	0.137321	0.370568	0.213083	1.73908	0.0981971	0.137321	0.370568	0.0454042	0.213083	1.73908	0.0820201	-0.0470658	0.788202
Family	Birds	Passeriformes	Artamidae	-0.207754	1.13119	-0.18366	0.858351	0.00373389	-0.0611056	0.33271	-0.18366	0.858351	0.00373389	-0.0611056	0.110696	0.33271	-0.18366	0.85428	-0.713206	0.590995
Family	Birds	Coraciiformes	Momotidae	0.179791	1.05757	0.170004	0.869228	0.00359966	0.0599972	0.352916	0.170004	0.869228	0.00359966	0.0599972	0.12455	0.352916	0.170004	0.865007	-0.631706	0.751701
Family	Birds	Passeriformes	Paradisaeidae	0.323214	0.356001	0.907901	0.371414	0.027638	0.166247	0.183111	0.907901	0.371414	0.027638	0.166247	0.0335297	0.183111	0.907901	0.36393	-0.192645	0.525138
Family	Birds	Coraciiformes	Brachypteraciidae	-0.105302	1.10145	-0.0956029	0.932553	0.00454916	-0.0674475	0.705497	-0.0956029	0.932553	0.00454916	-0.0674475	0.497725	0.705497	-0.0956029	0.923836	-1.4502	1.3153
Family	Birds	Charadriiformes	Thinocoridae	-0.322363	0.314761	-1.02415	0.413464	0.344024	-0.426195	0.416144	-1.02415	0.413464	0.344024	-0.426195	0.173176	0.416144	-1.02415	0.305762	-1.24182	0.389431
Family	Birds	Passeriformes	Paridae	-0.0942955	0.450381	-0.209368	0.835928	0.00182313	-0.0426982	0.203938	-0.209368	0.835928	0.00182313	-0.0426982	0.0415907	0.203938	-0.209368	0.834161	-0.442409	0.357013
Family	Birds	Gruiformes	Gruidae	-0.46017	1.05387	-0.436649	0.671643	0.0187095	-0.136783	0.313256	-0.436649	0.671643	0.0187095	-0.136783	0.098129	0.313256	-0.436649	0.662366	-0.750752	0.477187
Family	Birds	Passeriformes	Parulidae	0.129858	0.321413	0.404023	0.687017	0.00155221	0.039398	0.0975142	0.404023	0.687017	0.00155221	0.039398	0.00950903	0.0975142	0.404023	0.686195	-0.151726	0.230522
Family	Birds	Passeriformes	Thamnophilidae	0.7324	0.206191	3.55204	0.000472368	0.0569316	0.238603	0.0671736	3.55204	0.000472368	0.0569316	0.238603	0.00451229	0.0671736	3.55204	0.000382254	0.106946	0.370261
Family	Birds	Passeriformes	Platysteiridae	0.629614	0.704112	0.894196	0.380479	0.0335966	0.183294	0.204982	0.894196	0.380479	0.0335966	0.183294	0.0420175	0.204982	0.894196	0.371217	-0.218463	0.585051
Family	Birds	Caprimulgiformes	Podargidae	-2.07703	0.693565	-2.99471	0.011176	0.427707	-0.653993	0.218383	-2.99471	0.011176	0.427707	-0.653993	0.0476911	0.218383	-2.99471	0.00274706	-1.08202	-0.225971
Family	Birds	Piciformes	Picidae	0.169809	0.202256	0.839571	0.402122	0.00341008	0.0583958	0.0695544	0.839571	0.402122	0.00341008	0.0583958	0.00483782	0.0695544	0.839571	0.401149	-0.0779283	0.19472
Family	Birds	Passeriformes	Bombycillidae	-1.34647	1.79558	-0.749882	0.481684	0.0856896	-0.292728	0.390365	-0.749882	0.481684	0.0856896	-0.292728	0.152385	0.390365	-0.749882	0.453326	-1.05783	0.472374
Family	Birds	Pelecaniformes	Threskiornithidae	0.53704	0.613677	0.875117	0.388463	0.0248922	0.157773	0.180288	0.875117	0.388463	0.0248922	0.157773	0.0325036	0.180288	0.875117	0.38151	-0.195584	0.51113
Family	Birds	Piciformes	Galbulidae	0.0972797	0.61699	0.157668	0.876691	0.00155129	0.0393864	0.249806	0.157668	0.876691	0.00155129	0.0393864	0.062403	0.249806	0.157668	0.874718	-0.450224	0.528997
Family	Birds	Passeriformes	Muscicapidae	0.230617	0.190508	1.21054	0.227139	0.00543817	0.073744	0.0609184	1.21054	0.227139	0.00543817	0.073744	0.00371105	0.0609184	1.21054	0.226073	-0.0456539	0.193142
Family	Birds	Passeriformes	Fringillidae	0.505814	0.377667	1.33931	0.18311	0.0153583	0.123929	0.0925316	1.33931	0.18311	0.0153583	0.123929	0.0085621	0.0925316	1.33931	0.180469	-0.05743	0.305287
Family	Birds	Piciformes	Bucconidae	0.0113001	0.750504	0.0150566	0.988078	6.8697e-06	0.00262101	0.174077	0.0150566	0.988078	6.8697e-06	0.00262101	0.0303028	0.174077	0.0150566	0.987987	-0.338564	0.343806
Family	Birds	Charadriiformes	Burhinidae	1.14944	0.505121	2.27558	0.0631818	0.463244	0.68062	0.299097	2.27558	0.0631818	0.463244	0.68062	0.0894593	0.299097	2.27558	0.0228711	0.0944001	1.26684
Family	Birds	Cuculiformes	Cuculidae	0.388265	0.276066	1.40642	0.16232	0.0170551	0.130595	0.0928565	1.40642	0.16232	0.0170551	0.130595	0.00862232	0.0928565	1.40642	0.1596	-0.0514002	0.312591
Family	Birds	Galliformes	Odontophoridae	-0.740458	0.722775	-1.02447	0.313805	0.0338018	-0.183853	0.179462	-1.02447	0.313805	0.0338018	-0.183853	0.0322066	0.179462	-1.02447	0.305615	-0.535592	0.167886
Family	Birds	Passeriformes	Eurylaimidae	-1.27103	0.79921	-1.59036	0.135768	0.16287	-0.403572	0.253761	-1.59036	0.135768	0.16287	-0.403572	0.0643946	0.253761	-1.59036	0.111753	-0.900934	0.0937903
Family	Birds	Passeriformes	Campephagidae	0.0773686	0.321941	0.240319	0.810714	0.000739878	0.0272007	0.113186	0.240319	0.810714	0.000739878	0.0272007	0.012811	0.113186	0.240319	0.810083	-0.194639	0.249041
Family	Birds	Passeriformes	Dendrocolaptidae	0.514172	0.308788	1.66513	0.102141	0.0525399	0.229216	0.137656	1.66513	0.102141	0.0525399	0.229216	0.0189492	0.137656	1.66513	0.0958861	-0.0405852	0.499017
Family	Birds	Passeriformes	Troglodytidae	2.54586	0.591354	4.30513	4.92041e-05	0.196058	0.442784	0.10285	4.30513	4.92041e-05	0.196058	0.442784	0.0105782	0.10285	4.30513	1.66889e-05	0.241201	0.644367
Family	Birds	Caprimulgiformes	Caprimulgidae	-0.0288213	0.398232	-0.0723731	0.942493	6.80197e-05	-0.0082474	0.113957	-0.0723731	0.942493	6.80197e-05	-0.0082474	0.0129861	0.113957	-0.0723731	0.942305	-0.231598	0.215104
Family	Birds	Falconiformes	Falconidae	0.0987485	0.232825	0.424132	0.672986	0.00298917	0.0546733	0.128906	0.424132	0.672986	0.00298917	0.0546733	0.0166168	0.128906	0.424132	0.67147	-0.197978	0.307325
Family	Birds	Casuariiformes	Casuariidae	-3.76476	3.61563	-1.04124	0.487138	0.520197	-0.721247	0.692678	-1.04124	0.487138	0.520197	-0.721247	0.479803	0.692678	-1.04124	0.297762	-2.07887	0.636377
Family	Birds	Accipitriformes	Cathartidae	-0.370873	1.46685	-0.252836	0.810461	0.0126238	-0.112356	0.444382	-0.252836	0.810461	0.0126238	-0.112356	0.197475	0.444382	-0.252836	0.800395	-0.983328	0.758617
Family	Birds	Passeriformes	Certhiidae	-0.829263	1.12506	-0.737082	0.482127	0.0635926	-0.252176	0.342127	-0.737082	0.482127	0.0635926	-0.252176	0.117051	0.342127	-0.737082	0.461072	-0.922732	0.418381
Family	Birds	Passeriformes	Dicruridae	1.07545	0.887393	1.21192	0.239002	0.0653688	0.255673	0.210965	1.21192	0.239002	0.0653688	0.255673	0.0445062	0.210965	1.21192	0.225542	-0.157811	0.669157
Family	Birds	Passeriformes	Formicariidae	0.514226	0.713428	0.720782	0.473797	0.00844492	0.0918962	0.127495	0.720782	0.473797	0.00844492	0.0918962	0.016255	0.127495	0.720782	0.471043	-0.15799	0.341782
Family	Birds	Charadriiformes	Laridae	0.360546	0.228501	1.57787	0.124746	0.0743418	0.272657	0.1728	1.57787	0.124746	0.0743418	0.272657	0.0298599	0.1728	1.57787	0.114595	-0.0660253	0.611339
Family	Birds	Passeriformes	Chloropseidae	2.8659	4.02109	0.712717	0.494083	0.0534253	0.231139	0.324307	0.712717	0.494083	0.0534253	0.231139	0.105175	0.324307	0.712717	0.476021	-0.404491	0.866769
Family	Birds	Passeriformes	Mimidae	1.23785	0.780616	1.58573	0.122633	0.0728549	0.269916	0.170215	1.58573	0.122633	0.0728549	0.269916	0.0289733	0.170215	1.58573	0.1128	-0.0636996	0.603533
Family	Birds	Passeriformes	Cinclosomatidae	-10.3317	8.66504	-1.19234	0.318843	0.321525	-0.567032	0.475561	-1.19234	0.318843	0.321525	-0.567032	0.226158	0.475561	-1.19234	0.233127	-1.49911	0.365051
Family	Birds	Passeriformes	Cinclidae	0.567115	3.97526	0.142661	0.895601	0.00673835	0.0820874	0.575402	0.142661	0.895601	0.00673835	0.0820874	0.331087	0.575402	0.142661	0.886558	-1.04568	1.20985
Family	Birds	Charadriiformes	Recurvirostridae	-1.58004	1.38435	-1.14136	0.305419	0.206689	-0.454631	0.398324	-1.14136	0.305419	0.206689	-0.454631	0.158662	0.398324	-1.14136	0.25372	-1.23533	0.32607
Family	Birds	Passeriformes	Climacteridae	-0.574841	0.338204	-1.69969	0.149937	0.366202	-0.605146	0.356033	-1.69969	0.149937	0.366202	-0.605146	0.12676	0.356033	-1.69969	0.0891892	-1.30296	0.0926662
Family	Birds	Passeriformes	Cnemophilidae	-0.940637	0.0929322	-10.1218	0.0626927	0.990334	-1.52585	0.15075	-10.1218	0.0626927	0.990334	-1.52585	0.0227255	0.15075	-10.1218	4.42375e-24	-1.82132	-1.23039
Family	Birds	Coliiformes	Coliidae	1.2639	1.75649	0.71956	0.511595	0.114607	0.338536	0.470477	0.71956	0.511595	0.114607	0.338536	0.221348	0.470477	0.71956	0.471796	-0.583581	1.26065
Family	Birds	Passeriformes	Colluricinclidae	2.73769	1.46543	1.86818	0.0863389	0.225311	0.474669	0.254082	1.86818	0.0863389	0.225311	0.474669	0.0645574	0.254082	1.86818	0.0617373	-0.0233212	0.97266
Family	Birds	Passeriformes	Conopophagidae	-0.98775	3.04517	-0.324366	0.756671	0.0172333	-0.131276	0.404715	-0.324366	0.756671	0.0172333	-0.131276	0.163794	0.404715	-0.324366	0.745661	-0.924503	0.661952
Family	Birds	Coraciiformes	Coraciidae	-1.45995	1.65226	-0.883605	0.399897	0.0798259	-0.282535	0.319752	-0.883605	0.399897	0.0798259	-0.282535	0.102242	0.319752	-0.883605	0.376909	-0.909238	0.344168
Family	Birds	Passeriformes	Laniidae	-0.226141	0.789229	-0.286535	0.776656	0.0030316	-0.05506	0.192158	-0.286535	0.776656	0.0030316	-0.05506	0.0369248	0.192158	-0.286535	0.774469	-0.431683	0.321563
Family	Birds	Musophagiformes	Musophagidae	1.42674	0.934212	1.52721	0.142369	0.104439	0.323171	0.211608	1.52721	0.142369	0.104439	0.323171	0.044778	0.211608	1.52721	0.126708	-0.091574	0.737915
Family	Birds	Passeriformes	Cracticidae	-0.736579	1.71842	-0.428636	0.678264	0.0200059	-0.141442	0.329982	-0.428636	0.678264	0.0200059	-0.141442	0.108888	0.329982	-0.428636	0.668188	-0.788195	0.505311
Family	Birds	Tinamiformes	Tinamidae	1.3076	0.894914	1.46115	0.150923	0.0452945	0.212825	0.145656	1.46115	0.150923	0.0452945	0.212825	0.0212157	0.145656	1.46115	0.143975	-0.0726556	0.498306
Family	Birds	Charadriiformes	Glareolidae	0.0419801	0.356747	0.117675	0.90779	0.000864709	0.0294059	0.249892	0.117675	0.90779	0.000864709	0.0294059	0.062446	0.249892	0.117675	0.906325	-0.460373	0.519185
Family	Birds	Passeriformes	Vireonidae	1.60709	1.32452	1.21334	0.230702	0.0286016	0.16912	0.139384	1.21334	0.230702	0.0286016	0.16912	0.019428	0.139384	1.21334	0.225001	-0.104068	0.442308
Family	Birds	Passeriformes	Dasyornithidae	-21.3562	14.5662	-1.46615	0.38107	0.682499	-0.826135	0.563472	-1.46615	0.38107	0.682499	-0.826135	0.317501	0.563472	-1.46615	0.142607	-1.93052	0.27825
Family	Birds	Passeriformes	Dicaeidae	0.257752	0.358222	0.719533	0.475705	0.0118969	0.109073	0.151589	0.719533	0.475705	0.0118969	0.109073	0.0229791	0.151589	0.719533	0.471813	-0.188035	0.406182
Family	Birds	Passeriformes	Malaconotidae	0.0112614	0.361648	0.0311391	0.97531	2.36492e-05	0.00486305	0.156172	0.0311391	0.97531	2.36492e-05	0.00486305	0.0243897	0.156172	0.0311391	0.975159	-0.301228	0.310954
Family	Birds	Gaviiformes	Gaviidae	0.469242	0.262934	1.78464	0.172314	0.51495	0.7176	0.402099	1.78464	0.172314	0.51495	0.7176	0.161683	0.402099	1.78464	0.0743203	-0.0704989	1.5057
Family	Birds	Charadriiformes	Haematopodidae	0.802868	1.39595	0.575141	0.583201	0.045123	0.212422	0.369339	0.575141	0.583201	0.045123	0.212422	0.136411	0.369339	0.575141	0.565196	-0.511468	0.936312
Family	Birds	Gruiformes	Heliornithidae	11.675	19.7042	0.592511	0.659475	0.259846	0.509751	0.860322	0.592511	0.659475	0.259846	0.509751	0.740154	0.860322	0.592511	0.553508	-1.17645	2.19595
Family	Birds	Apodiformes	Hemiprocnidae	0.304516	0.950877	0.320247	0.779143	0.0487778	0.220857	0.689646	0.320247	0.779143	0.0487778	0.220857	0.475611	0.689646	0.320247	0.748781	-1.13082	1.57254
Family	Birds	Passeriformes	Orthonychidae	1.77293	1.35322	1.31015	0.260315	0.300271	0.54797	0.418249	1.31015	0.260315	0.300271	0.54797	0.174932	0.418249	1.31015	0.190144	-0.271783	1.36772
Family	Birds	Piciformes	Indicatoridae	-0.445168	0.58002	-0.767504	0.456496	0.0433483	-0.208202	0.271272	-0.767504	0.456496	0.0433483	-0.208202	0.0735886	0.271272	-0.767504	0.442782	-0.739886	0.323481
Family	Birds	Passeriformes	Melanocharitidae	1.12144	1.10397	1.01582	0.339449	0.11425	0.338008	0.332744	1.01582	0.339449	0.11425	0.338008	0.110719	0.332744	1.01582	0.309715	-0.314158	0.990175
Family	Birds	Coraciiformes	Meropidae	-0.669438	0.281944	-2.37437	0.0259215	0.190218	-0.43614	0.183687	-2.37437	0.0259215	0.190218	-0.43614	0.0337409	0.183687	-2.37437	0.0175791	-0.79616	-0.0761202
Family	Birds	Mesitornithiformes	Mesitornithidae	-1.43285	0.0675846	-21.2009	0.0300057	0.99778	-2.51463	0.11861	-21.2009	0.0300057	0.99778	-2.51463	0.0140682	0.11861	-21.2009	9.36835e-100	-2.7471	-2.28216
Family	Birds	Passeriformes	Polioptilidae	2.4381	0.651338	3.74322	0.00280544	0.538669	0.733941	0.196072	3.74322	0.00280544	0.538669	0.733941	0.0384442	0.196072	3.74322	0.000181677	0.349647	1.11823
Family	Birds	Passeriformes	Passeridae	1.16284	0.768755	1.51263	0.139893	0.0648392	0.254635	0.16834	1.51263	0.139893	0.0648392	0.254635	0.0283382	0.16834	1.51263	0.130374	-0.0753041	0.584575
Family	Birds	Passeriformes	Philepittidae	7.87105	7.56583	1.04034	0.407433	0.351136	11.7538	11.2981	1.04034	0.407433	0.351136	11.7538	127.646	11.2981	1.04034	0.298181	-10.3899	33.8976
Family	Birds	Caprimulgiformes	Nyctibiidae	0.569499	1.20282	0.473471	0.655828	0.0429111	0.20715	0.437513	0.473471	0.655828	0.0429111	0.20715	0.191418	0.437513	0.473471	0.635877	-0.65036	1.06466
Family	Birds	Passeriformes	Oriolidae	0.737423	0.420588	1.75331	0.0904913	0.0989283	0.314529	0.179391	1.75331	0.0904913	0.0989283	0.314529	0.0321811	0.179391	1.75331	0.0795482	-0.0370712	0.666129
Family	Birds	Charadriiformes	Turnicidae	-0.641162	1.05073	-0.610204	0.552245	0.0278447	-0.166867	0.273461	-0.610204	0.552245	0.0278447	-0.166867	0.0747812	0.273461	-0.610204	0.541726	-0.702842	0.369107
Family	Birds	Passeriformes	Pardalotidae	19.8294	3.4691	5.71599	0.0292696	0.942317	0.97073	0.169827	5.71599	0.0292696	0.942317	0.97073	0.0288413	0.169827	5.71599	1.09069e-08	0.637875	1.30359
Family	Birds	Pelecaniformes	Pelecanidae	-0.830705	1.48863	-0.558035	0.606577	0.0722279	-0.268752	0.481605	-0.558035	0.606577	0.0722279	-0.268752	0.231943	0.481605	-0.558035	0.57682	-1.21268	0.675175
Family	Birds	Pelecaniformes	Phalacrocoracidae	2.40101	1.78652	1.34396	0.271564	0.375809	0.613033	0.45614	1.34396	0.271564	0.375809	0.613033	0.208064	0.45614	1.34396	0.178962	-0.280985	1.50705
Family	Birds	Strigiformes	Tytonidae	-1.79303	1.42041	-1.26233	0.230811	0.117224	-0.34238	0.271228	-1.26233	0.230811	0.117224	-0.34238	0.0735647	0.271228	-1.26233	0.206829	-0.873977	0.189217
Family	Birds	Phoenicopteriformes	Phoenicopteridae	-1.31209	2.6702	-0.491384	0.671787	0.107724	-0.328213	0.667936	-0.491384	0.671787	0.107724	-0.328213	0.446138	0.667936	-0.491384	0.623155	-1.63734	0.980917
Family	Birds	Bucerotiformes	Phoeniculidae	-0.0379697	0.655288	-0.0579435	0.955675	0.000559263	-0.0236487	0.408134	-0.0579435	0.955675	0.000559263	-0.0236487	0.166573	0.408134	-0.0579435	0.953794	-0.823577	0.776279
Family	Birds	Passeriformes	Pittidae	1.00569	0.750456	1.34011	0.190617	0.0583157	0.241487	0.1802	1.34011	0.190617	0.0583157	0.241487	0.0324719	0.1802	1.34011	0.180211	-0.111698	0.594671
Family	Birds	Passeriformes	Pomatostomidae	-6.72454	8.36817	-0.803585	0.505965	0.244071	-0.494035	0.614788	-0.803585	0.505965	0.244071	-0.494035	0.377965	0.614788	-0.803585	0.421636	-1.699	0.710928
Family	Birds	Passeriformes	Prunellidae	-0.832647	0.42281	-1.96932	0.0746185	0.260664	-0.510553	0.259253	-1.96932	0.0746185	0.260664	-0.510553	0.0672124	0.259253	-1.96932	0.0489165	-1.01868	-0.00242516
Family	Birds	Gruiformes	Psophiidae	0.492485	0.211478	2.32878	0.258212	0.844315	1.90849	0.819522	2.32878	0.258212	0.844315	1.90849	0.671617	0.819522	2.32878	0.0198706	0.302255	3.51472
Family	Birds	Pteroclidiformes	Pteroclididae	0.189698	1.07733	0.176082	0.862751	0.00220974	0.0470079	0.266966	0.176082	0.862751	0.00220974	0.0470079	0.0712707	0.266966	0.176082	0.86023	-0.476235	0.570251
Family	Birds	Passeriformes	Reguliidae	0.826032	5.27839	0.156493	0.883225	0.00608526	0.0780081	0.498476	0.156493	0.883225	0.00608526	0.0780081	0.248479	0.498476	0.156493	0.875644	-0.898988	1.055
Family	Birds	Passeriformes	Rhipiduridae	2.83157	0.846307	3.3458	0.00185689	0.227554	0.477026	0.142575	3.3458	0.00185689	0.227554	0.477026	0.0203275	0.142575	3.3458	0.000820453	0.197585	0.756467
Family	Birds	Passeriformes	Sittidae	0.782551	0.631156	1.23987	0.228086	0.0653125	0.255563	0.206121	1.23987	0.228086	0.0653125	0.255563	0.0424858	0.206121	1.23987	0.215024	-0.148426	0.659552
Family	Birds	Coraciiformes	Todidae	1.97055	3.31542	0.594359	0.594114	0.105349	0.324575	0.546093	0.594359	0.594114	0.105349	0.324575	0.298217	0.546093	0.594359	0.552272	-0.745747	1.3949
Family	Amphibians	Anura	Hyperoliidae	0.0918315	0.535992	0.17133	0.864186	0.000188131	0.0137161	0.0800565	0.17133	0.864186	0.000188131	0.0137161	0.00640905	0.0800565	0.17133	0.863964	-0.143192	0.170624
Family	Amphibians	Anura	Hylidae	1.12508	0.22318	5.04114	6.00313e-07	0.0375149	0.193688	0.0384214	5.04114	6.00313e-07	0.0375149	0.193688	0.0014762	0.0384214	5.04114	4.62777e-07	0.118383	0.268992
Family	Amphibians	Anura	Microhylidae	1.52518	0.383921	3.97265	9.11655e-05	0.0550312	0.234587	0.0590506	3.97265	9.11655e-05	0.0550312	0.234587	0.00348697	0.0590506	3.97265	7.10767e-05	0.11885	0.350324
Family	Amphibians	Anura	Eleutherodactylidae	0.674983	0.262009	2.57618	0.0111249	0.0492934	0.222021	0.0861823	2.57618	0.0111249	0.0492934	0.222021	0.0074274	0.0861823	2.57618	0.00998988	0.0531069	0.390935
Family	Amphibians	Anura	Limnodynastidae	0.428244	0.731494	0.585438	0.561542	0.00849564	0.0921718	0.157441	0.585438	0.561542	0.00849564	0.0921718	0.0247876	0.157441	0.585438	0.558253	-0.216407	0.40075
Family	Amphibians	Anura	Dendrobatidae	1.10642	0.525266	2.10639	0.0369676	0.0309327	0.175877	0.0834968	2.10639	0.0369676	0.0309327	0.175877	0.00697171	0.0834968	2.10639	0.0351704	0.0122262	0.339527
Family	Amphibians	Anura	Bufonidae	0.164684	0.305977	0.538225	0.590811	0.000939655	0.0306538	0.0569535	0.538225	0.590811	0.000939655	0.0306538	0.0032437	0.0569535	0.538225	0.590422	-0.080973	0.142281
Family	Amphibians	Anura	Mantellidae	0.0991318	0.22011	0.450374	0.653087	0.00134149	0.0366263	0.0813242	0.450374	0.653087	0.00134149	0.0366263	0.00661363	0.0813242	0.450374	0.652441	-0.122766	0.196019
Family	Amphibians	Anura	Aromobatidae	1.53669	0.509349	3.01696	0.00370004	0.128014	0.357791	0.118593	3.01696	0.00370004	0.128014	0.357791	0.0140643	0.118593	3.01696	0.0025532	0.125353	0.590229
Family	Amphibians	Anura	Dicroglossidae	0.645983	0.404493	1.59702	0.113006	0.0216967	0.147298	0.0922333	1.59702	0.113006	0.0216967	0.147298	0.00850698	0.0922333	1.59702	0.110262	-0.0334758	0.328072
Family	Amphibians	Anura	Cycloramphidae	0.58194	0.555741	1.04714	0.298797	0.0161023	0.126895	0.121182	1.04714	0.298797	0.0161023	0.126895	0.014685	0.121182	1.04714	0.295034	-0.110617	0.364407
Family	Amphibians	Anura	Alytidae	1.57699	1.30063	1.21248	0.264658	0.173564	0.41661	0.343602	1.21248	0.264658	0.173564	0.41661	0.118062	0.343602	1.21248	0.225329	-0.256837	1.09006
Family	Amphibians	Caudata	Ambystomatidae	2.31831	0.64787	3.57836	0.00128506	0.313804	0.560182	0.156547	3.57836	0.00128506	0.313804	0.560182	0.024507	0.156547	3.57836	0.000345761	0.253355	0.867009
Family	Amphibians	Anura	Pyxicephalidae	-0.425689	0.903907	-0.470944	0.639689	0.00432995	-0.0658024	0.139725	-0.470944	0.639689	0.00432995	-0.0658024	0.0195229	0.139725	-0.470944	0.637681	-0.339657	0.208053
Family	Amphibians	Anura	Ranidae	-0.0991593	0.277	-0.357976	0.720893	0.000901629	-0.0300271	0.0838803	-0.357976	0.720893	0.000901629	-0.0300271	0.0070359	0.0838803	-0.357976	0.720361	-0.194429	0.134375
Family	Amphibians	Caudata	Amphiumidae	1.8588	3.30621	0.562216	0.67394	0.240172	1.66373	2.95923	0.562216	0.67394	0.240172	1.66373	8.75705	2.95923	0.562216	0.573969	-4.13626	7.46371
Family	Amphibians	Caudata	Cryptobranchidae	0.702538	1.15484	0.60834	0.652068	0.270115	0.646429	1.06261	0.60834	0.652068	0.270115	0.646429	1.12914	1.06261	0.60834	0.542962	-1.43625	2.72911
Family	Amphibians	Caudata	Plethodontidae	1.40454	0.255161	5.5045	9.38872e-08	0.110866	0.332965	0.0604896	5.5045	9.38872e-08	0.110866	0.332965	0.00365899	0.0604896	5.5045	3.70207e-08	0.214408	0.451523
Family	Amphibians	Anura	Arthroleptina	0.119182	0.667321	0.178597	0.858612	0.000315712	0.0177683	0.099488	0.178597	0.858612	0.000315712	0.0177683	0.00989786	0.099488	0.178597	0.858254	-0.177225	0.212761
Family	Amphibians	Anura	Leiopelmatidae	2.05417	1.8491	1.1109	0.347637	0.291468	0.539877	0.485981	1.1109	0.347637	0.291468	0.539877	0.236177	0.485981	1.1109	0.26661	-0.412628	1.49238
Family	Amphibians	Anura	Myobatrachidae	0.473265	0.403797	1.17204	0.245396	0.0203888	0.142789	0.12183	1.17204	0.245396	0.0203888	0.142789	0.0148426	0.12183	1.17204	0.241183	-0.0959935	0.381572
Family	Amphibians	Anura	Ceratophryidae	1.63795	1.05234	1.55648	0.126449	0.0500307	0.223675	0.143706	1.55648	0.126449	0.0500307	0.223675	0.0206515	0.143706	1.55648	0.119595	-0.0579839	0.505335
Family	Amphibians	Anura	Strabomantidae	0.369885	0.419263	0.882227	0.378377	0.00264936	0.0514719	0.0583432	0.882227	0.378377	0.00264936	0.0514719	0.00340393	0.0583432	0.882227	0.377654	-0.0628786	0.165822
Family	Amphibians	Anura	Brevicipitidae	0.351087	1.00636	0.34887	0.729997	0.00465934	0.0682594	0.195659	0.34887	0.729997	0.00465934	0.0682594	0.0382823	0.195659	0.34887	0.727187	-0.315225	0.451743
Family	Amphibians	Anura	Bombinatorina	-0.23533	2.02766	-0.11606	0.912123	0.00268673	-0.0518337	0.446612	-0.11606	0.912123	0.00268673	-0.0518337	0.199463	0.446612	-0.11606	0.907605	-0.927178	0.823511
Family	Amphibians	Caudata	Hynobiidae	0.157018	0.55355	0.283657	0.778445	0.00243229	0.0493183	0.173866	0.283657	0.778445	0.00243229	0.0493183	0.0302293	0.173866	0.283657	0.776673	-0.291452	0.390089
Family	Amphibians	Anura	Megophryidae	-0.0696953	0.453974	-0.153523	0.878378	0.000298256	-0.0172701	0.112492	-0.153523	0.878378	0.000298256	-0.0172701	0.0126545	0.112492	-0.153523	0.877986	-0.23775	0.20321
Family	Amphibians	Gymnophiona	Caeciliidae	-0.296117	0.674521	-0.439004	0.661842	0.00240326	-0.0490231	0.111669	-0.439004	0.661842	0.00240326	-0.0490231	0.01247	0.111669	-0.439004	0.660659	-0.26789	0.169844
Family	Amphibians	Anura	Brachycephalidae	0.918742	0.703455	1.30604	0.206361	0.078585	0.28033	0.214641	1.30604	0.206361	0.078585	0.28033	0.0460707	0.214641	1.30604	0.191538	-0.140358	0.701019
Family	Amphibians	Anura	Rhacophoridae	1.11724	0.412181	2.71057	0.00783639	0.0648201	0.254598	0.0939279	2.71057	0.00783639	0.0648201	0.254598	0.00882245	0.0939279	2.71057	0.00671684	0.0705025	0.438693
Family	Amphibians	Caudata	Salamandridae	-0.384239	0.410893	-0.935132	0.354043	0.0165386	-0.128603	0.137524	-0.935132	0.354043	0.0165386	-0.128603	0.0189127	0.137524	-0.935132	0.34972	-0.398144	0.140939
Family	Amphibians	Anura	Centrolenidae	1.20245	0.448937	2.67843	0.00880925	0.0745937	0.273119	0.10197	2.67843	0.00880925	0.0745937	0.273119	0.0103978	0.10197	2.67843	0.00739686	0.0732616	0.472976
Family	Amphibians	Anura	Petropedetidae	2.05548	1.12204	1.83192	0.10433	0.295522	0.543619	0.296749	1.83192	0.10433	0.295522	0.543619	0.0880597	0.296749	1.83192	0.0669635	-0.0379972	1.12524
Family	Amphibians	Anura	Craugastoridae	2.87685	1.06091	2.71169	0.00868446	0.107577	0.32799	0.120954	2.71169	0.00868446	0.107577	0.32799	0.0146299	0.120954	2.71169	0.00669418	0.0909239	0.565055
Family	Amphibians	Anura	Hylodidae	3.03376	1.63279	1.85802	0.0718426	0.0921774	0.303607	0.163403	1.85802	0.0718426	0.0921774	0.303607	0.0267007	0.163403	1.85802	0.0631657	-0.0166574	0.623872
Family	Amphibians	Anura	Hemiphractidae	0.99507	0.483087	2.05982	0.0426274	0.0497736	0.2231	0.108311	2.05982	0.0426274	0.0497736	0.2231	0.0117312	0.108311	2.05982	0.0394161	0.0108151	0.435385
Family	Amphibians	Anura	Leiuperidae	2.19962	0.96376	2.28233	0.0261551	0.0824097	0.287071	0.12578	2.28233	0.0261551	0.0824097	0.287071	0.0158205	0.12578	2.28233	0.0224698	0.0405472	0.533594
Family	Amphibians	Gymnophiona	Rhinatrematidae	-3.50568	4.55156	-0.770216	0.466365	0.0781266	-0.279511	0.3629	-0.770216	0.466365	0.0781266	-0.279511	0.131696	0.3629	-0.770216	0.441172	-0.990782	0.431759
Family	Amphibians	Anura	Heleophrynidae	2.25712	3.00652	0.750742	0.507328	0.158158	0.397691	0.52973	0.750742	0.507328	0.158158	0.397691	0.280614	0.52973	0.750742	0.452808	-0.640562	1.43594
Family	Amphibians	Anura	Hemisotidae	14.6779	13.9732	1.05043	0.328426	0.136166	0.369007	0.35129	1.05043	0.328426	0.136166	0.369007	0.123405	0.35129	1.05043	0.29352	-0.31951	1.05752
Family	Amphibians	Anura	Ptychadenidae	3.50475	1.84117	1.90355	0.06477	0.0891969	0.298659	0.156896	1.90355	0.06477	0.0891969	0.298659	0.0246163	0.156896	1.90355	0.0569692	-0.00885162	0.606169
Family	Amphibians	Anura	Leptodactylidae	0.605657	0.959229	0.6314	0.530138	0.00649307	0.0805796	0.127621	0.6314	0.530138	0.00649307	0.0805796	0.016287	0.127621	0.6314	0.527779	-0.169552	0.330711
Family	Amphibians	Anura	Pipidae	0.917195	1.10181	0.832445	0.416066	0.0370709	0.192538	0.231292	0.832445	0.416066	0.0370709	0.192538	0.0534961	0.231292	0.832445	0.405158	-0.260786	0.645862
Family	Amphibians	Gymnophiona	Ichthyophiidae	1.46831	3.12036	0.470559	0.641735	0.00813423	0.09019	0.191666	0.470559	0.641735	0.00813423	0.09019	0.0367358	0.191666	0.470559	0.637956	-0.285468	0.465848
Family	Amphibians	Anura	Ranixalidae	-1.54755	1.02896	-1.504	0.170992	0.220426	-0.469495	0.312165	-1.504	0.170992	0.220426	-0.469495	0.0974468	0.312165	-1.504	0.132582	-1.08133	0.142337
Family	Amphibians	Anura	Nyctibatrachidae	0.0596832	0.529441	0.112729	0.911968	0.000976564	0.03125	0.277215	0.112729	0.911968	0.000976564	0.03125	0.076848	0.277215	0.112729	0.910246	-0.512081	0.574581
Family	Amphibians	Caudata	Proteidae	-0.317884	0.898748	-0.353697	0.741421	0.0303269	-0.174146	0.49236	-0.353697	0.741421	0.0303269	-0.174146	0.242418	0.49236	-0.353697	0.723566	-1.13915	0.790862
Family	Amphibians	Anura	Ceratobatrachidae	0.299936	1.54387	0.194275	0.848406	0.00235338	0.0485116	0.249706	0.194275	0.848406	0.00235338	0.0485116	0.0623529	0.249706	0.194275	0.84596	-0.440902	0.537926
Family	Amphibians	Anura	Pelobatidae	3.90886	2.38859	1.63647	0.243383	0.57247	0.756617	0.462347	1.63647	0.243383	0.57247	0.756617	0.213765	0.462347	1.63647	0.101741	-0.149567	1.6628
Family	Amphibians	Anura	Pelodytidae	-1.1687	0.806226	-1.44959	0.384442	0.677557	-0.768438	0.530106	-1.44959	0.384442	0.677557	-0.768438	0.281013	0.530106	-1.44959	0.147172	-1.80743	0.270551
Family	Amphibians	Anura	Phrynobatrachidae	1.04915	0.690422	1.51958	0.134243	0.0396014	0.199001	0.130958	1.51958	0.134243	0.0396014	0.199001	0.01715	0.130958	1.51958	0.128617	-0.0576719	0.455674
Family	Amphibians	Caudata	Sirenidae	-8.39367	1.90122	-4.41489	0.0476667	0.906939	-8.68868	1.96804	-4.41489	0.0476667	0.906939	-8.68868	3.87318	1.96804	-4.41489	1.01062e-05	-12.546	-4.83139
Family	Amphibians	Caudata	Rhyacotritonidae	-0.437776	0.652723	-0.670692	0.571496	0.183616	-0.923956	1.37762	-0.670692	0.571496	0.183616	-0.923956	1.89783	1.37762	-0.670692	0.502417	-3.62403	1.77612
Family	Amphibians	Anura	Scaphiopodidae	0.033047	0.58321	0.056664	0.957008	0.000641751	0.0253328	0.44707	0.056664	0.957008	0.000641751	0.0253328	0.199872	0.44707	0.056664	0.954813	-0.850908	0.901574
Family	Amphibians	Anura	Calyptocephalellidae	-8.28437	1.8357	-4.51292	0.138823	0.953198	-7.84763	1.73892	-4.51292	0.138823	0.953198	-7.84763	3.02385	1.73892	-4.51292	6.39401e-06	-11.2559	-4.4394
Family	Reptiles	Squamata	Scincidae	0.83471	0.135053	6.18062	8.42624e-10	0.0273601	0.165409	0.0267625	6.18062	8.42624e-10	0.0273601	0.165409	0.00071623	0.0267625	6.18062	6.38484e-10	0.112955	0.217862
Family	Reptiles	Squamata	Anguidae	2.12252	0.727563	2.91729	0.00486526	0.11737	0.342594	0.117435	2.91729	0.00486526	0.11737	0.342594	0.0137911	0.117435	2.91729	0.00353083	0.112424	0.572763
Family	Reptiles	Squamata	Agamidae	0.484827	0.247822	1.95635	0.0511559	0.00997144	0.0998571	0.0510425	1.95635	0.0511559	0.00997144	0.0998571	0.00260534	0.0510425	1.95635	0.0504237	-0.000184384	0.199899
Family	Reptiles	Squamata	Lacertidae	1.13231	0.245315	4.61575	5.88983e-06	0.0684381	0.261607	0.056677	4.61575	5.88983e-06	0.0684381	0.261607	0.00321228	0.056677	4.61575	3.91679e-06	0.150522	0.372692
Family	Reptiles	Squamata	Gymnophthalmidae	0.826325	0.375548	2.20032	0.0289531	0.0241055	0.15526	0.0705624	2.20032	0.0289531	0.0241055	0.15526	0.00497905	0.0705624	2.20032	0.0277845	0.0169598	0.293559
Family	Reptiles	Squamata	Eublepharidae	0.807388	0.77232	1.04541	0.304186	0.0351487	0.18748	0.179337	1.04541	0.304186	0.0351487	0.18748	0.0321617	0.179337	1.04541	0.295835	-0.164014	0.538974
Family	Reptiles	Squamata	Gekkonidae	1.14816	0.184761	6.2143	7.7871e-10	0.0400755	0.200189	0.0322142	6.2143	7.7871e-10	0.0400755	0.200189	0.00103776	0.0322142	6.2143	5.1555e-10	0.13705	0.263327
Family	Reptiles	Squamata	Trogonophiidae	2.25119	1.80649	1.24617	0.280702	0.27966	0.528829	0.424364	1.24617	0.280702	0.27966	0.528829	0.180085	0.424364	1.24617	0.212702	-0.302909	1.36057
Family	Reptiles	Squamata	Diplodactylidae	0.546932	0.300259	1.82154	0.0716398	0.0334077	0.182778	0.100343	1.82154	0.0716398	0.0334077	0.182778	0.0100687	0.100343	1.82154	0.0685256	-0.0138903	0.379446
Family	Reptiles	Squamata	Iguanidae	1.18906	0.662451	1.79494	0.0834656	0.103191	0.321234	0.178966	1.79494	0.0834656	0.103191	0.321234	0.0320289	0.178966	1.79494	0.0726626	-0.0295329	0.672001
Family	Reptiles	Squamata	Teiidae	1.14719	0.462153	2.48228	0.0148888	0.063417	0.251827	0.10145	2.48228	0.0148888	0.063417	0.251827	0.0102921	0.10145	2.48228	0.0130545	0.0529889	0.450666
Family	Reptiles	Squamata	Amphisbaenidae	-0.211457	0.937978	-0.225439	0.821951	0.000345614	-0.0185907	0.0824644	-0.225439	0.821951	0.000345614	-0.0185907	0.00680037	0.0824644	-0.225439	0.821638	-0.180218	0.143036
Family	Reptiles	Squamata	Dibamidae	0.721453	2.29848	0.313882	0.756707	0.00466962	0.0683346	0.217708	0.313882	0.756707	0.00466962	0.0683346	0.0473967	0.217708	0.313882	0.75361	-0.358365	0.495034
Family	Reptiles	Squamata	Leiosauridae	1.7765	1.17866	1.50721	0.142215	0.0703929	0.265317	0.176031	1.50721	0.142215	0.0703929	0.265317	0.0309869	0.176031	1.50721	0.131756	-0.0796979	0.610331
Family	Reptiles	Squamata	Dactyloidae	-0.0518954	0.228985	-0.226632	0.820838	0.000142257	-0.0119272	0.0526278	-0.226632	0.820838	0.000142257	-0.0119272	0.00276969	0.0526278	-0.226632	0.82071	-0.115076	0.0912215
Family	Reptiles	Squamata	Pygopodidae	-0.177286	0.654887	-0.270712	0.787971	0.00178425	-0.0422404	0.156034	-0.270712	0.787971	0.00178425	-0.0422404	0.0243467	0.156034	-0.270712	0.786612	-0.348062	0.263581
Family	Reptiles	Squamata	Chamaeleonidae	0.175361	0.303702	0.577411	0.564321	0.00168955	0.0411041	0.0711868	0.577411	0.564321	0.00168955	0.0411041	0.00506757	0.0711868	0.577411	0.563662	-0.0984196	0.180628
Family	Reptiles	Squamata	Sphaerodactylidae	2.06642	0.363326	5.68752	4.60533e-08	0.141043	0.375557	0.0660317	5.68752	4.60533e-08	0.141043	0.375557	0.00436019	0.0660317	5.68752	1.28897e-08	0.246137	0.504977
Family	Reptiles	Squamata	Phyllodactylidae	2.27488	0.416897	5.45668	3.11301e-07	0.216115	0.464882	0.085195	5.45668	3.11301e-07	0.216115	0.464882	0.00725819	0.085195	5.45668	4.85113e-08	0.297903	0.631861
Family	Reptiles	Squamata	Corytophanidae	0.366508	0.878508	0.417194	0.689034	0.0242611	0.15576	0.373351	0.417194	0.689034	0.0242611	0.15576	0.139391	0.373351	0.417194	0.676537	-0.575996	0.887515
Family	Reptiles	Squamata	Bipedidae	-4.85021	3.5906	-1.35081	0.405694	0.645978	-3.86864	2.86395	-1.35081	0.405694	0.645978	-3.86864	8.20219	2.86395	-1.35081	0.176757	-9.48187	1.74459
Family	Reptiles	Squamata	Blanidae	-1.45412	1.91631	-0.758815	0.527198	0.223542	-0.472802	0.62308	-0.758815	0.527198	0.223542	-0.472802	0.388229	0.62308	-0.758815	0.447963	-1.69402	0.748412
Family	Reptiles	Squamata	Gerrhosauridae	0.829711	0.470335	1.76409	0.0869741	0.0861763	0.293558	0.166408	1.76409	0.0869741	0.0861763	0.293558	0.0276916	0.166408	1.76409	0.0777176	-0.0325957	0.619712
Family	Reptiles	Squamata	Phrynosomatidae	1.08216	0.336263	3.21818	0.00164339	0.076514	0.276612	0.0859528	3.21818	0.00164339	0.076514	0.276612	0.00738789	0.0859528	3.21818	0.00129007	0.108147	0.445076
Family	Reptiles	Squamata	Carphodactylidae	0.310725	1.2435	0.249879	0.805109	0.0029645	0.0544472	0.217894	0.249879	0.805109	0.0029645	0.0544472	0.0474779	0.217894	0.249879	0.802681	-0.372618	0.481512
Family	Reptiles	Squamata	Diploglossidae	-2.12548	3.13924	-0.677069	0.502464	0.0119199	-0.109178	0.161252	-0.677069	0.502464	0.0119199	-0.109178	0.0260021	0.161252	-0.677069	0.498362	-0.425226	0.206869
Family	Reptiles	Squamata	Opluridae	1.5954	0.497178	3.20891	0.0237577	0.67314	0.820451	0.255679	3.20891	0.0237577	0.67314	0.820451	0.065372	0.255679	3.20891	0.00133241	0.319329	1.32157
Family	Reptiles	Squamata	Cordylidae	0.169968	0.50516	0.336463	0.73764	0.00179371	0.0423523	0.125875	0.336463	0.73764	0.00179371	0.0423523	0.0158445	0.125875	0.336463	0.736522	-0.204358	0.289063
Family	Reptiles	Squamata	Xantusiidae	-0.579229	0.560063	-1.03422	0.310934	0.0410292	-0.202557	0.195854	-1.03422	0.310934	0.0410292	-0.202557	0.0383588	0.195854	-1.03422	0.301032	-0.586424	0.18131
Family	Reptiles	Squamata	Crotaphytidae	-1.71347	1.20695	-1.41967	0.186117	0.167739	-0.40956	0.288489	-1.41967	0.186117	0.167739	-0.40956	0.0832261	0.288489	-1.41967	0.155703	-0.974989	0.155869
Family	Reptiles	Squamata	Liolaemidae	1.24422	0.259887	4.78755	2.7613e-06	0.0769353	0.277372	0.0579362	4.78755	2.7613e-06	0.0769353	0.277372	0.0033566	0.0579362	4.78755	1.68832e-06	0.163819	0.390925
Family	Reptiles	Squamata	Hoplocercidae	1.36963	1.0046	1.36335	0.194295	0.117205	0.342353	0.251111	1.36335	0.194295	0.117205	0.342353	0.0630568	0.251111	1.36335	0.172771	-0.149816	0.834521
Family	Reptiles	Squamata	Tropiduridae	0.277607	0.393003	0.706375	0.481336	0.00417548	0.064618	0.0914783	0.706375	0.481336	0.00417548	0.064618	0.00836827	0.0914783	0.706375	0.479955	-0.114676	0.243912
Family	Reptiles	Squamata	Leiocephalidae	5.09468	3.03593	1.67813	0.1106	0.135285	0.367811	0.21918	1.67813	0.1106	0.135285	0.367811	0.0480397	0.21918	1.67813	0.0933225	-0.0617732	0.797395
Family	Reptiles	Squamata	Polychrotidae	4.1705	6.70835	0.621688	0.561392	0.0717528	0.267867	0.430871	0.621688	0.561392	0.0717528	0.267867	0.185649	0.430871	0.621688	0.534147	-0.576624	1.11236
Family	Reptiles	Squamata	Varanidae	1.38978	0.414418	3.35358	0.00129862	0.140149	0.374365	0.111632	3.35358	0.00129862	0.140149	0.374365	0.0124616	0.111632	3.35358	0.000797736	0.155571	0.593159
Family	Reptiles	Squamata	Xenosauridae	-9.66499	3.70666	-2.60747	0.0595783	0.629591	-0.793468	0.304306	-2.60747	0.0595783	0.629591	-0.793468	0.0926021	0.304306	-2.60747	0.00912147	-1.3899	-0.197039
Family	Palms	Arecales	Arecacea	0.583122	0.0835831	6.97655	4.99515e-12	0.0390731	0.197669	0.0283334	6.97655	4.99515e-12	0.0390731	0.197669	0.000802779	0.0283334	6.97655	3.02514e-12	0.142137	0.253202
