# Supplementary material for: Evolutionary age correlates with range size across plants and animals
Source: Nat Commun. 2025 Aug 23;16:7894. doi: 10.1038/s41467-025-62124-y (PMC12375016; doi:10.1038/s41467-025-62124-y)
Supplement: Supplementary file 4 — Supplementary Data 2 [file 41467_2025_62124_MOESM4_ESM.xlsx]

## Sheet: Representative_species
Species	Family	Order
Acanthurus_triostegus	Acanthuridae	Acanthuriformes
Chaetodon_kleinii	Chaetodontidae	Acanthuriformes
Pomacanthus_arcuatus	Pomacanthidae	Acanthuriformes
Aquila_adalberti	Accipitridae	Accipitriformes
Gymnogyps_californianus	Cathartidae	Accipitriformes
Acropoma_japonicum	Pempheridae	Acropomatiformes
Chrysochloris_stuhlmanni	Chrysochloridae	Afrosoricida
Microgale_jenkinsae	Tenrecidae	Afrosoricida
Robinsia_catherinae	Chlopsidae	Anguilliformes
Conger_conger	Congridae	Anguilliformes
Gymnothorax_maderensis	Muraenidae	Anguilliformes
Ophichthus_rex	Ophichthidae	Anguilliformes
Aix_galericulata	Anatidae	Anseriformes
Chauna_torquata	Anhimidae	Anseriformes
Alytes_obstetricans	Alytidae	Anura
Allobates_talamancae	Aromobatidae	Anura
Arthroleptis_xenodactylus	Arthroleptina	Anura
Bombina_orientalis	Bombinatorina	Anura
Ischnocnema_holti	Brachycephalidae	Anura
Probreviceps_loveridgei	Brevicipitidae	Anura
Rhinella_marina	Bufonidae	Anura
Telmatobufo_venustus	Calyptocephalellidae	Anura
Ikakogi_tayrona	Centrolenidae	Anura
Platymantis_dorsalis	Ceratobatrachidae	Anura
Lepidobatrachus_laevis	Ceratophryidae	Anura
Craugastor_andi	Craugastoridae	Anura
Proceratophrys_laticeps	Cycloramphidae	Anura
Dendrobates_auratus	Dendrobatidae	Anura
Limnonectes_plicatellus	Dicroglossidae	Anura
Eleutherodactylus_acmonis	Eleutherodactylidae	Anura
Hadromophryne_natalensis	Heleophrynidae	Anura
Gastrotheca_riobambae	Hemiphractidae	Anura
Hemisus_guineensis	Hemisotidae	Anura
Phasmahyla_cochranae	Hylidae	Anura
Oreobates_discoidalis	Hylodidae	Anura
Kassina_cochranae	Hyperoliidae	Anura
Ascaphus_montanus	Leiopelmatidae	Anura
Physalaemus_ephippifer	Leiuperidae	Anura
Leptodactylus_pentadactylus	Leptodactylidae	Anura
Adelotus_brevis	Limnodynastidae	Anura
Guibemantis_tornieri	Mantellidae	Anura
Leptobrachium_chapaense	Megophryidae	Anura
Uperodon_systoma	Microhylidae	Anura
Mixophyes_coggeri	Myobatrachidae	Anura
Nyctibatrachus_beddomii	Nyctibatrachidae	Anura
Pelobates_fuscus	Pelobatidae	Anura
Pelodytes_ibericus	Pelodytidae	Anura
Conraua_robusta	Petropedetidae	Anura
Phrynobatrachus_acridoides	Phrynobatrachidae	Anura
Xenopus_borealis	Pipidae	Anura
Ptychadena_oxyrhynchus	Ptychadenidae	Anura
Tomopterna_delalandii	Pyxicephalidae	Anura
Amolops_hongkongensis	Ranidae	Anura
Indirana_semipalmata	Ranixalidae	Anura
Kurixalus_odontotarsus	Rhacophoridae	Anura
Spea_bombifrons	Scaphiopodidae	Anura
Craugastor_alfredi	Strabomantidae	Anura
Aegotheles	Aegothelidae	Apodiformes
Apus_apus	Apodidae	Apodiformes
Hemiprocne	Hemiprocnidae	Apodiformes
Chalybura_buffonii	Trochilidae	Apodiformes
Apteryx_australis	Apterygidae	Apterygiformes
Chambeyronia_macrocarpa	Arecacea	Arecales
Menidia_peninsulae	Atherinopsidae	Atheriniformes
Synodus_lucioceps	Synodontidae	Aulopiformes
Opsanus_tau	Batrachoididae	Batrachoidiformes
Strongylura_timucu	Belonidae	Beloniformes
Hemiramphus_brasiliensis	Hemiramphidae	Beloniformes
Ophioblennius_steindachneri	Blenniidae	Blenniiformes
Emblemaria_piratica	Chaenopsidae	Blenniiformes
Dactyloscopus_lacteus	Dactyloscopidae	Blenniiformes
Starksia_culebrae	Labrisomidae	Blenniiformes
Axoclinus_nigricaudus	Tripterygiidae	Blenniiformes
Bycanistes_subcylindricus	Bucerotidae	Bucerotiformes
Upupa_epops	Phoeniculidae	Bucerotiformes
Caprimulgus_europaeus	Caprimulgidae	Caprimulgiformes
Nyctibius_grandis	Nyctibiidae	Caprimulgiformes
Podargus_strigoides	Podargidae	Caprimulgiformes
Sphyraena_barracuda	Sphyraenidae	Carangaria/Misc
Elagatis_bipinnulata	Carangidae	Carangiformes
Echeneis_naucrates	Echeneidae	Carangiformes
Vulpes_rueppellii	Canidae	Carnivora
Salanoia_concolor	Eupleridae	Carnivora
Pardofelis_marmorata	Felidae	Carnivora
Helogale_hirtula	Herpestidae	Carnivora
Crocuta_crocuta	Hyaenidae	Carnivora
Mydaus_javanensis	Mephitidae	Carnivora
Mustela_erminea	Mustelidae	Carnivora
Nasuella_meridensis	Procyonidae	Carnivora
Ailuropoda_melanoleuca	Ursidae	Carnivora
Genetta_poensis	Viverridae	Carnivora
Casuarius_casuarius	Casuariidae	Casuariiformes
Ambystoma_mexicanum	Ambystomatidae	Caudata
Amphiuma_means	Amphiumidae	Caudata
Andrias_japonicus	Cryptobranchidae	Caudata
Onychodactylus_japonicus	Hynobiidae	Caudata
Plethodon_teyahalee	Plethodontidae	Caudata
Necturus_beyeri	Proteidae	Caudata
Rhyacotriton_cascadae	Rhyacotritonidae	Caudata
Calotriton_asper	Salamandridae	Caudata
Siren_lacertina	Sirenidae	Caudata
Cirrhitus_rivulatus	Cirrhitidae	Centrarchiformes
Girella_leonina	Girellidae	Centrarchiformes
Kyphosus_sectatrix	Kyphosidae	Centrarchiformes
Balaena_mysticetus	Balaenidae	Cetartiodactyla
Balaenoptera_edeni	Balaenopteridae	Cetartiodactyla
Ovis_nivicola	Bovidae	Cetartiodactyla
Camelus_ferus	Camelidae	Cetartiodactyla
Capreolus_pygargus	Cervidae	Cetartiodactyla
Lissodelphis_borealis	Delphinidae	Cetartiodactyla
Moschus_berezovskii	Moschidae	Cetartiodactyla
Phocoena_phocoena	Phocoenidae	Cetartiodactyla
Potamochoerus_larvatus	Suidae	Cetartiodactyla
Tayassu_pecari	Tayassuidae	Cetartiodactyla
Tragulus_napu	Tragulidae	Cetartiodactyla
Mesoplodon_peruvianus	Ziphiidae	Cetartiodactyla
Aethia_pusilla	Alcidae	Charadriiformes
Burhinus_superciliaris	Burhinidae	Charadriiformes
Vanellus_chilensis	Charadriidae	Charadriiformes
Pluvianus_aegyptius	Glareolidae	Charadriiformes
Haematopus_ostralegus	Haematopodidae	Charadriiformes
Actophilornis_africanus	Jacanidae	Charadriiformes
Sterna_striata	Laridae	Charadriiformes
Himantopus_himantopus	Recurvirostridae	Charadriiformes
Calidris_melanotos	Scolopacidae	Charadriiformes
Stercorarius_pomarinus	Stercorariidae	Charadriiformes
Thinocorus_orbignyianus	Thinocoridae	Charadriiformes
Turnix_varia	Turnicidae	Charadriiformes
Peropteryx_macrotis	Emballonuridae	Chiroptera
Asellia_tridens	Hipposideridae	Chiroptera
Macroderma_gigas	Megadermatidae	Chiroptera
Miniopterus_inflatus	Miniopteridae	Chiroptera
Eumops_bonariensis	Molossidae	Chiroptera
Pteronotus_quadridens	Mormoopidae	Chiroptera
Natalus_major	Natalidae	Chiroptera
Nycteris_javanica	Nycteridae	Chiroptera
Sturnira_bogotensis	Phyllostomidae	Chiroptera
Hypsignathus_monstrosus	Pteropodidae	Chiroptera
Rhinolophus_affinis	Rhinolophidae	Chiroptera
Rhinopoma_microphyllum	Rhinopomatidae	Chiroptera
Thyroptera_discifera	Thyropteridae	Chiroptera
Barbastella_barbastellus	Vespertilionidae	Chiroptera
Mycteria_americana	Ciconiidae	Ciconiiformes
Chaetophractus_villosus	Chlamyphoridae	Cingulata
Dasypus_sabanicola	Dasypodidae	Cingulata
Opisthonema_oglinum	Clupeidae	Clupeiformes
Anchoa_cayorum	Engraulidae	Clupeiformes
Jenkinsia_lamprotaenia	Spratelloididae	Clupeiformes
Colius	Coliidae	Coliiformes
Columbina_buckleyi	Columbidae	Columbiformes
Todiramphus_macleayii	Alcedinidae	Coraciiformes
Brachypteracias_leptosomus	Brachypteraciidae	Coraciiformes
Eurystomus_orientalis	Coraciidae	Coraciiformes
Merops_apiaster	Meropidae	Coraciiformes
Momotus_momota	Momotidae	Coraciiformes
Todus_subulatus	Todidae	Coraciiformes
Centropus_sinensis	Cuculidae	Cuculiformes
Antechinus_swainsonii	Dasyuridae	Dasyuromorphia
Gracilinanus_microtarsus	Didelphidae	Didelphimorphia
Burramys_parvus	Burramyidae	Diprotodontia
Thylogale_thetis	Macropodidae	Diprotodontia
Petaurus_norfolcensis	Petauridae	Diprotodontia
Ailurops_ursinus	Phalangeridae	Diprotodontia
Potorous_longipes	Potoroidae	Diprotodontia
Pseudochirulus_herbertensis	Pseudocheiridae	Diprotodontia
Vombatus_ursinus	Vombatidae	Diprotodontia
Elops_saurus	Elopidae	Elopiformes
Erinaceus_amurensis	Erinaceidae	Eulipotyphla
Myosorex_varius	Soricidae	Eulipotyphla
Mogera_robusta	Talpidae	Eulipotyphla
Gerres_equulus	Gerreidae	Eupercaria/Misc
Haemulon_carbonarium	Haemulidae	Eupercaria/Misc
Halichoeres_maculipinna	Labridae	Eupercaria/Misc
Malacanthus_brevirostris	Latilidae	Eupercaria/Misc
Etelis_oculatus	Lutjanidae	Eupercaria/Misc
Heteropriacanthus_cruentatus	Priacanthidae	Eupercaria/Misc
Sparisoma_axillare	Scaridae	Eupercaria/Misc
Totoaba_macdonaldi	Sciaenidae	Eupercaria/Misc
Diplodus_argenteus	Sparidae	Eupercaria/Misc
Falco_femoralis	Falconidae	Falconiformes
Mitu_tomentosum	Cracidae	Galliformes
Megapodius_reinwardt	Megapodiidae	Galliformes
Numida_meleagris	Numididae	Galliformes
Philortyx_fasciatus	Odontophoridae	Galliformes
Lagopus_muta	Phasianidae	Galliformes
Gavia_stellata	Gaviidae	Gaviiformes
Tomicodon_humeralis	Gobiesocidae	Gobiesociformes
Elacatinus_horsti	Gobiidae	Gobiiformes
Grus_leucogeranus	Gruidae	Gruiformes
Heliornis_fulica	Heliornithidae	Gruiformes
Psophia_viridis	Psophiidae	Gruiformes
Habroptila_wallacii	Rallidae	Gruiformes
Caecilia_tentaculata	Caeciliidae	Gymnophiona
Ichthyophis_asplenius	Ichthyophiidae	Gymnophiona
Rhinatrema_bivittatum	Rhinatrematidae	Gymnophiona
Holocentrus_rufus	Holocentridae	Holocentriformes
Dendrohyrax_dorsalis	Procaviidae	Hyracoidea
Apogon_binotatus	Apogonidae	Kurtiformes
Nesolagus_netscheri	Leporidae	Lagomorpha
Ochotona_princeps	Ochotonidae	Lagomorpha
Tathicarpus_butleri	Antennariidae	Lophiiformes
Dibranchus_atlanticus	Ogcocephalidae	Lophiiformes
Elephantulus_rufescens	Macroscelididae	Macroscelidea
Monias_benschi	Mesitornithidae	Mesitornithiformes
Zaglossus_bruijni	Tachyglossidae	Monotremata
Mugil_cephalus	Mugilidae	Mugiliformes
Mulloidichthys_vanicolensis	Mullidae	Mulliformes
Tauraco_schalowi	Musophagidae	Musophagiformes
Cataetyx_laticeps	Bythitidae	Ophidiiformes
Carapus_bermudensis	Carapidae	Ophidiiformes
Dinematichthys_iluocoeteoides	Dinematichthyidae	Ophidiiformes
Genypterus_blacodes	Ophidiidae	Ophidiiformes
Chlamydotis_macqueenii	Otididae	Otidiformes
Lipogramma_trilineata	Grammatidae	Ovalentaria/Misc
Opistognathus_aurifrons	Opistognathidae	Ovalentaria/Misc
Microspathodon_chrysurus	Pomacentridae	Ovalentaria/Misc
Sericornis_magnirostra	Acanthizidae	Passeriformes
Aegithina_lafresnayei	Aegithalidae	Passeriformes
Aegithina_tiphia	Aegithinidae	Passeriformes
Alauda_gulgula	Alaudidae	Passeriformes
Cracticus_argenteus	Artamidae	Passeriformes
Hypocolius_ampelinus	Bombycillidae	Passeriformes
Coracina_schisticeps	Campephagidae	Passeriformes
Granatellus_sallaei	Cardinalidae	Passeriformes
Certhia_discolor	Certhiidae	Passeriformes
Chloropsis_flavipennis	Chloropseidae	Passeriformes
Cinclus_cinclus	Cinclidae	Passeriformes
Cinclosoma_castanotum	Cinclosomatidae	Passeriformes
Prinia_inornata	Cisticolidae	Passeriformes
Cormobates	Climacteridae	Passeriformes
Cnemophilus_macgregorii	Cnemophilidae	Passeriformes
Pitohui_incertus	Colluricinclidae	Passeriformes
Conopophaga_castaneiceps	Conopophagidae	Passeriformes
Corvus_ruficollis	Corvidae	Passeriformes
Schiffornis_major	Cotingidae	Passeriformes
Strepera_fuliginosa	Cracticidae	Passeriformes
Dasyornis_longirostris	Dasyornithidae	Passeriformes
Xiphorhynchus_lachrymosus	Dendrocolaptidae	Passeriformes
Dicaeum_melanozanthum	Dicaeidae	Passeriformes
Dicrurus_atripennis	Dicruridae	Passeriformes
Arremonops	Emberizidae	Passeriformes
Lonchura_striata	Estrildidae	Passeriformes
Ptilorrhoa_leucosticta	Eupetidae	Passeriformes
Serilophus_lunatus	Eurylaimidae	Passeriformes
Myrmothera_simplex	Formicariidae	Passeriformes
Carduelis_magellanica	Fringillidae	Passeriformes
Cranioleuca_obsoleta	Furnariidae	Passeriformes
Hirundo_rustica	Hirundinidae	Passeriformes
Icterus_maculialatus	Icteridae	Passeriformes
Lanius_newtoni	Laniidae	Passeriformes
Rhodophoneus_cruentus	Malaconotidae	Passeriformes
Malurus_elegans	Maluridae	Passeriformes
Oreocharis_arfaki	Melanocharitidae	Passeriformes
Epthianura_tricolor	Meliphagidae	Passeriformes
Donacobius_atricapilla	Mimidae	Passeriformes
Monarcha_takatsukasae	Monarchidae	Passeriformes
Motacilla_alba	Motacillidae	Passeriformes
Calliope_calliope	Muscicapidae	Passeriformes
Aethopyga_nipalensis	Nectariniidae	Passeriformes
Oriolus_flavocinctus	Oriolidae	Passeriformes
Melampitta_lugubris	Orthonychidae	Passeriformes
Pachycephala_lorentzi	Pachycephalidae	Passeriformes
Astrapia_rothschildi	Paradisaeidae	Passeriformes
Pardalotus_rubricatus	Pardalotidae	Passeriformes
Melaniparus_albiventris	Paridae	Passeriformes
Basileuterus_trifasciatus	Parulidae	Passeriformes
Passer_montanus	Passeridae	Passeriformes
Eopsaltria_australis	Petroicidae	Passeriformes
Neodrepanis_coruscans	Philepittidae	Passeriformes
Pipra_fasciicauda	Pipridae	Passeriformes
Pitta_iris	Pittidae	Passeriformes
Batis_mixta	Platysteiridae	Passeriformes
Amblyospiza_albifrons	Ploceidae	Passeriformes
Microbates_cinereiventris_cinereiventris	Polioptilidae	Passeriformes
Garritornis_isidorei	Pomatostomidae	Passeriformes
Prunella_fagani	Prunellidae	Passeriformes
Ailuroedus_melanotis	Ptilonorhynchidae	Passeriformes
Pycnonotus_eutilotus	Pycnonotidae	Passeriformes
Regulus_calendula	Reguliidae	Passeriformes
Auriparus_flaviceps	Remizidae	Passeriformes
Scelorchilus_rubecula	Rhinocryptidae	Passeriformes
Rhipidura_fuliginosa	Rhipiduridae	Passeriformes
Sitta_frontalis	Sittidae	Passeriformes
Gracula_religiosa	Sturnidae	Passeriformes
Acrocephalus_concinens	Sylviidae	Passeriformes
Myrmornis_torquata	Thamnophilidae	Passeriformes
Tangara_palmeri	Thraupidae	Passeriformes
Garrulax_lineatus	Timaliidae	Passeriformes
Campylorhynchus_brunneicapillus	Troglodytidae	Passeriformes
Myadestes_occidentalis	Turdidae	Passeriformes
Ramphotrigon_megacephalum	Tyrannidae	Passeriformes
Cyanolanius_madagascarinus	Vangidae	Passeriformes
Vidua_obtusa	Viduidae	Passeriformes
Vireolanius_leucotis	Vireonidae	Passeriformes
Anthus_berthelotii	Zosteropidae	Passeriformes
Caenolestes_fuliginosus	Caenolestidae	Paucituberculata
Anhinga	Anhingidae	Pelecaniformes
Bubulcus_ibis	Ardeidae	Pelecaniformes
Fregata	Fregatidae	Pelecaniformes
Pelecanus_occidentalis	Pelecanidae	Pelecaniformes
Phalacrocoracidae	Phalacrocoracidae	Pelecaniformes
Sula_sula	Sulidae	Pelecaniformes
Phimosus_infuscatus	Threskiornithidae	Pelecaniformes
Microperoryctes_longicauda	Peramelidae	Peramelemorphia
Scorpaena_plumieri	Scorpaenidae	Perciformes/Scorpaenoidei
Sebastes_variabilis	Sebastidae	Perciformes/Scorpaenoidei
Prionotus_punctatus	Triglidae	Perciformes/Scorpaenoidei
Epinephelus_labriformis	Serranidae	Perciformes/Serranoidei
Equus_zebra	Equidae	Perissodactyla
Dicerorhinus_sumatrensis	Rhinocerotidae	Perissodactyla
Phoenicopterus	Phoenicopteridae	Phoenicopteriformes
Smutsia_temminckii	Manidae	Pholidota
Bucco_capensis	Bucconidae	Piciformes
Galbula	Galbulidae	Piciformes
Indicator	Indicatoridae	Piciformes
Dendropicos_fuscescens	Picidae	Piciformes
Aulacorhynchus_atrogularis	Ramphastidae	Piciformes
Bradypus_tridactylus	Bradypodidae	Pilosa
Tamandua_tetradactyla	Myrmecophagidae	Pilosa
Gymnachirus_melas	Achiridae	Pleuronectiformes
Bothus_leopardinus	Bothidae	Pleuronectiformes
Syacium_micrurum	Cyclopsettidae	Pleuronectiformes
Symphurus_ommaspilus	Cynoglossidae	Pleuronectiformes
Paralichthys_albigutta	Paralichthyidae	Pleuronectiformes
Podiceps_auritus	Podicipedidae	Podicipediformes
Aotus_brumbacki	Aotidae	Primates
Brachyteles_arachnoides	Atelidae	Primates
Callimico_goeldii	Callitrichidae	Primates
Cebus_capucinus	Cebidae	Primates
Rhinopithecus_brelichi	Cercopithecidae	Primates
Microcebus_arnholdi	Cheirogaleidae	Primates
Galago_matschiei	Galagidae	Primates
Pongo_abelii	Hominidae	Primates
Hylobates_albibarbis	Hylobatidae	Primates
Avahi_laniger	Indriidae	Primates
Hapalemur_aureus	Lemuridae	Primates
Lepilemur_seali	Lepilemuridae	Primates
Nycticebus_coucang	Lorisidae	Primates
Callicebus_dubius	Pitheciidae	Primates
Carlito_syrichta	Tarsiidae	Primates
Thalassarche_melanophris	Diomedeidae	Procellariiformes
Oceanites_oceanicus	Hydrobatidae	Procellariiformes
Pelecanoides	Pelecanoididae	Procellariiformes
Procellaria_aequinoctialis	Procellariidae	Procellariiformes
Amazona_leucocephala	Psittacidae	Psittaciformes
Pterocles_gutturalis	Pteroclididae	Pteroclidiformes
Abrocoma_bennettii	Abrocomidae	Rodentia
Idiurus_macrotis	Anomaluridae	Rodentia
Fukomys_foxi	Bathyergidae	Rodentia
Calomyscus_bailwardi	Calomyscidae	Rodentia
Mysateles_prehensilis	Capromyidae	Rodentia
Cavia_fulgida	Caviidae	Rodentia
Chinchilla_lanigera	Chinchillidae	Rodentia
Peromyscus_truei	Cricetidae	Rodentia
Massoutiera_mzabi	Ctenodactylidae	Rodentia
Ctenomys_lewisi	Ctenomyidae	Rodentia
Dasyprocta_leporina	Dasyproctidae	Rodentia
Jaculus_jaculus	Dipodidae	Rodentia
Hoplomys_gymnurus	Echimyidae	Rodentia
Coendou_ichillus	Erethizontidae	Rodentia
Thomomys_mazama	Geomyidae	Rodentia
Glis_glis	Gliridae	Rodentia
Chaetodipus_goldmani	Heteromyidae	Rodentia
Hystrix_africaeaustralis	Hystricidae	Rodentia
Apodemus_ponticus	Muridae	Rodentia
Macrotarsomys_bastardi	Nesomyidae	Rodentia
Aconaemys_sagei	Octodontidae	Rodentia
Heliosciurus_ruwenzorii	Sciuridae	Rodentia
Eospalax_smithii	Spalacidae	Rodentia
Tupaia_tana	Tupaiidae	Scandentia
Euthynnus_alletteratus	Scombridae	Scombriformes
Eudyptes_chrysolophus	Spheniscidae	Sphenisciformes
Laudakia_sacra	Agamidae	Squamata
Amphisbaena_alba	Amphisbaenidae	Squamata
Abronia_matudai	Anguidae	Squamata
Bipes_biporus	Bipedidae	Squamata
Blanus_strauchi	Blanidae	Squamata
Carphodactylus_laevis	Carphodactylidae	Squamata
Rhampholeon_spectrum	Chamaeleonidae	Squamata
Cordylus_vittifer	Cordylidae	Squamata
Basiliscus_vittatus	Corytophanidae	Squamata
Gambelia_copeii	Crotaphytidae	Squamata
Anolis_acutus	Dactyloidae	Squamata
Dibamus_novaeguineae	Dibamidae	Squamata
Strophurus_taeniatus	Diplodactylidae	Squamata
Goniurosaurus_araneus	Eublepharidae	Squamata
Hemidactylus_persicus	Gekkonidae	Squamata
Gerrhosaurus_bulsi	Gerrhosauridae	Squamata
Leposoma_nanodactylus	Gymnophthalmidae	Squamata
Enyalioides_heterolepis	Hoplocercidae	Squamata
Ctenosaura_palearis	Iguanidae	Squamata
Atlantolacerta_andreanskyi	Lacertidae	Squamata
Leiocephalus_raviceps	Leiocephalidae	Squamata
Enyalius_catenatus	Leiosauridae	Squamata
Liolaemus_robertmertensi	Liolaemidae	Squamata
Oplurus_quadrimaculatus	Opluridae	Squamata
Uma_exsul	Phrynosomatidae	Squamata
Tarentola_delalandii	Phyllodactylidae	Squamata
Polychrus_femoralis	Polychrotidae	Squamata
Delma_impar	Pygopodidae	Squamata
Ctenotus_joanae	Scincidae	Squamata
Sphaerodactylus_klauberi	Sphaerodactylidae	Squamata
Ameiva_ameiva	Teiidae	Squamata
Diplometopon_zarudnyi	Trogonophiidae	Squamata
Microlophus_koepckeorum	Tropiduridae	Squamata
Varanus_eremius	Varanidae	Squamata
Lepidophyma_smithii	Xantusiidae	Squamata
Xenosaurus_grandis	Xenosauridae	Squamata
Bubo_bubo	Strigidae	Strigiformes
Tyto_rosenbergii	Tytonidae	Strigiformes
Fistularia_petimba	Fistulariidae	Syngnathiformes
Doryrhamphus_excisus	Syngnathidae	Syngnathiformes
Canthidermis_sufflamen	Balistidae	Tetraodontiformes
Chilomycterus_antennatus	Diodontidae	Tetraodontiformes
Stephanolepis_setifer	Monacanthidae	Tetraodontiformes
Rhinesomus_triqueter	Ostraciidae	Tetraodontiformes
Sphoeroides_annulatus	Tetraodontidae	Tetraodontiformes
Eudromia_elegans	Tinamidae	Tinamiformes
Gephyroberyx_darwinii	Trachichthyidae	Trachichthyiformes
Trogon_elegans	Trogonidae	Trogoniformes
