# Supplementary material for: Evolutionary age correlates with range size across plants and animals
Source: Nat Commun. 2025 Aug 23;16:7894. doi: 10.1038/s41467-025-62124-y (PMC12375016; doi:10.1038/s41467-025-62124-y)
Supplement: Supplementary file 7 — Source Data [file 41467_2025_62124_MOESM7_ESM.xlsx]

## Sheet: Fig1
Species	Groups	Raw_Ranges	Raw_Ages_Median
Chasmodes_bosquianus	Fish	147349	0.00235
Chasmodes_saburrae	Fish	652850	0.00235
Scarus_compressus	Fish	6043137	0.003936
Scarus_ghobban	Fish	8746981	0.003936
Coryphopterus_dicrus	Fish	6190547	0.005384
Coryphopterus_punctipectophorus	Fish	1505670	0.005384
Kyphosus_vaigiensis	Fish	7350437	0.005504
Kyphosus_vaigiensis	Fish	7544263	0.005504
Mycteroperca_phenax	Fish	6933571	0.007007
Mycteroperca_xenarcha	Fish	5094339	0.007007
Hemiramphus_balao	Fish	8081772	0.007921
Gymnothorax_undulatus	Fish	1294687	0.010183
Symphurus_plagiusa	Fish	3388633	0.013146
Aphareus_furca	Fish	1555	0.013347
Hypoplectrus_randallorum	Fish	3453301	0.0199422
Anas_castanea	Birds	3.13175e+06	0.0234232
Anas_gracilis	Birds	8.45723e+06	0.0234232
Tachyeres_leucocephalus	Birds	49163.7	0.0264928
Opistognathus_whitehursti	Fish	4825220	0.0348241
Anas_platyrhynchos	Birds	3.97072e+07	0.041066
Anas_poecilorhyncha	Birds	1.28623e+07	0.041066
Hypoplectrus_unicolor	Fish	4769978	0.04377
Hypoplectrus_gemma	Fish	2625554	0.04377
Progne_modesta	Birds	7771.35	0.048725
Progne_murphyi	Birds	134136	0.048725
Starksia_y-lineata	Fish	11509	0.0492188
Otomys_fortior	Mammals	9378.62	0.0523188
Otomys_typus	Mammals	96810.1	0.0523188
Serranus_tico	Fish	3028	0.0609725
Crossoptilon_auritum	Birds	512906	0.0652912
Mus_saxicola	Mammals	1.15124e+06	0.0681166
Laniarius_ferrugineus	Birds	721210	0.0685242
Mus_platythrix	Mammals	514812	0.0687552
Crossoptilon_mantchuricum	Birds	146706	0.0699134
Copsychus_saularis	Birds	9.28484e+06	0.0708437
Cyornis_hainanus	Birds	1.59542e+06	0.0708437
Laniarius_aethiopicus	Birds	7.43579e+06	0.0714689
Serranus_subligarius	Fish	3980297	0.0730552
Hypleurochilus_multifilis	Fish	1418945	0.0740302
Gobiesox_woodsi	Fish	6	0.0763992
Hypoplectrus_providencianus	Fish	2317022	0.0802619
Uroderma_bilobatum	Mammals	1.07939e+07	0.0827006
Serranus_stilbostigma	Fish	205	0.0837458
Larus_thayeri	Birds	1.1867e+06	0.0856333
Cercomacra_carbonaria	Birds	17194.2	0.0867402
Cercomacra_cinerascens	Birds	6701397	0.0867402
Serranus_socorroensis	Fish	1229	0.0909536
Ogcocephalus_rostellum	Fish	440369	0.0929434
Sporophila_hypochroma	Birds	200481	0.0966235
Ploceus_capensis	Birds	666170	0.0968887
Microhierax_caerulescens	Birds	1.20645e+06	0.096897
Microhierax_erythrogenys	Birds	253763	0.096897
Cercocebus_agilis	Mammals	996910	0.100289
Cercocebus_chrysogaster	Mammals	79505.9	0.100289
Carduelis_crassirostris	Birds	373239	0.103159
Carduelis_uropygialis	Birds	158669	0.103159
Pteropus_pelewensis	Mammals	6.64189	0.105013
Tylosurus_acus_acus	Fish	8345327	0.10613
Anas_fulvigula	Birds	1.46726e+06	0.107623
Syrmaticus_ellioti	Birds	470213	0.108206
Syrmaticus_humiae	Birds	405564	0.108206
Anas_rubripes	Birds	4.11876e+06	0.108582
Chamaedorea_microphylla	Palms	5703.79	0.114115
Chamaedorea_verecunda	Palms	508.011	0.114115
Holacanthus_clarionensis	Fish	801247	0.114303
Holacanthus_limbaughi	Fish	9	0.114303
Micropteropus_intermedius	Mammals	204733	0.115434
Micropteropus_pusillus	Mammals	5.41541e+06	0.115434
Anas_rhynchotis	Birds	4.45407e+06	0.115806
Anas_clypeata	Birds	2.70689e+07	0.117611
Sporophila_ruficollis	Birds	1.36588e+06	0.118157
Larus_glaucescens	Birds	899194	0.119368
Sebastes_sinensis	Fish	45548	0.119614
Milvago_chimachima	Birds	1.36244e+07	0.119745
Milvago_chimango	Birds	3.93061e+06	0.119745
Dicaeum_geelvinkianum	Birds	535024	0.119978
Dicaeum_pectorale	Birds	97817.4	0.119978
Ploceus_ocularis	Birds	2.99877e+06	0.121184
Numenius_arquata	Birds	1.24914e+07	0.122151
Numenius_minutus	Birds	966958	0.122151
Larus_schistisagus	Birds	1.11499e+06	0.12311
Holacanthus_passer	Fish	5786828	0.124988
Anolis_chrysolepis	Reptiles	626462	0.125998
Anolis_planiceps	Reptiles	994385	0.125998
Diglossa_humeralis	Birds	155426	0.12684
Starksia_variabilis	Fish	11434	0.12745
Ploceus_velatus	Birds	3.5386e+06	0.13044
Sporophila_hypoxantha	Birds	1.84972e+06	0.131805
Accipiter_gularis	Birds	4.7857e+06	0.133268
Lampornis_calolaemus	Birds	10988.5	0.133727
Lampornis_castaneoventris	Birds	7655.42	0.133727
Hypoplectrus_maya	Fish	1456	0.133827
Diglossa_carbonaria	Birds	70106.6	0.135425
Tomicodon_vermiculatus	Fish	1	0.135775
Serranus_maytagi	Fish	2552114	0.135794
Criniger_barbatus	Birds	646336	0.136165
Criniger_chloronotus	Birds	1.20496e+06	0.136165
Camarhynchus_parvulus	Birds	7505.39	0.136824
Camarhynchus_pauper	Birds	23.08	0.136824
Leucosticte_tephrocotis	Birds	2.2799e+06	0.137834
Neoromicia_rendalli	Mammals	8.42819e+06	0.138566
Oligoryzomys_brendae	Mammals	109814	0.139997
Sporophila_palustris	Birds	86585	0.140311
Sublegatus_arenarum	Birds	940862	0.141346
Sublegatus_obscurior	Birds	5.37302e+06	0.141346
Lonchura_maja	Birds	768204	0.143004
Oligoryzomys_destructor	Mammals	665004	0.143315
Neoromicia_tenuipinnis	Mammals	4.27498e+06	0.143683
Icterus_abeillei	Birds	337004	0.14418
Icterus_galbula	Birds	4.60456e+06	0.14418
Sporophila_nigrorufa	Birds	116784	0.145382
Accipiter_virgatus	Birds	4.39843e+06	0.145841
Isothrix_bistriata	Mammals	1.83216e+06	0.148388
Isothrix_negrensis	Mammals	296596	0.148388
Megalaima_nuchalis	Birds	19750.2	0.148927
Lonchura_pallida	Birds	226246	0.151868
Gobiesox_strumosus	Fish	3188292	0.151933
Serranus_luciopercanus	Fish	2933194	0.15228
Sapajus_libidinosus	Mammals	2.62843e+06	0.152967
Acomys_minous	Mammals	8363.57	0.155352
Sciurus_oculatus	Mammals	102333	0.157509
Pycnonotus_sinensis	Birds	3.15428e+06	0.157819
Pycnonotus_taivanus	Birds	7274.28	0.157819
Sporophila_bouvreuil	Birds	4.33393e+06	0.158935
Hemispingus_atropileus	Birds	129534	0.159963
Hypleurochilus_springeri	Fish	3951076	0.16215
Ogcocephalus_nasutus	Fish	6984026	0.162218
Cotinga_cayana	Birds	6.35328e+06	0.162514
Serranus_huascarii	Fish	3028610	0.164071
Aratinga_jandaya	Birds	1.51439e+06	0.164937
Lonchophylla_mordax	Mammals	20611.7	0.167164
Cerradomys_subflavus	Mammals	1.46921e+06	0.167307
Leucosticte_australis	Birds	15523.5	0.168058
Larus_glaucoides	Birds	1.45949e+06	0.168557
Anser_erythropus	Birds	2.59492e+06	0.168712
Spermophilus_alashanicus	Mammals	487661	0.168744
Spermophilus_pallidicauda	Mammals	700004	0.168744
Anas_cyanoptera	Birds	6.56768e+06	0.168996
Sciurus_aureogaster	Mammals	623903	0.170316
Lonchophylla_concava	Mammals	207872	0.170939
Megalaima_oorti	Birds	317519	0.171058
Anas_discors	Birds	8.34922e+06	0.172942
Aegithalos_fuliginosus	Birds	216743	0.173511
Aegithalos_iouschistos	Birds	216141	0.173511
Phymaturus_spectabilis	Reptiles	22.2636	0.174308
Phymaturus_spurcus	Reptiles	1165.08	0.174308
Scarus_vetula	Fish	7649216	0.176713
Psittacula_finschii	Birds	1639893	0.176802
Psittacula_himalayana	Birds	149149	0.176802
Heliangelus_exortis	Birds	64064.9	0.177528
Pipile_cumanensis	Birds	4.08112e+06	0.180951
Pipile_pipile	Birds	502.77	0.180951
Urocitellus_elegans	Mammals	282743	0.181999
Urocitellus_richardsonii	Mammals	899736	0.181999
Cinclodes_nigrofumosus	Birds	74685.2	0.185002
Cinclodes_taczanowskii	Birds	24111.7	0.185002
Heliangelus_micraster	Birds	17855.9	0.18564
Metallura_baroni	Birds	2725.47	0.188011
Mochlus_afer	Reptiles	4.04026e+06	0.190951
Macropygia_tenuirostris	Birds	282345	0.191206
Larus_armenicus	Birds	92321.1	0.191785
Metallura_williami	Birds	51630.5	0.191974
Oriolus_isabellae	Birds	1081.94	0.194167
Cotinga_maynana	Birds	2.54726e+06	0.194968
Diglossa_brunneiventris	Birds	317863	0.195492
Diglossa_gloriosa	Birds	11424	0.195492
Oriolus_albiloris	Birds	22182.7	0.195799
Serranus_flaviventris	Fish	3181415	0.197216
Pytilia_hypogrammica	Birds	818061	0.198036
Pytilia_phoenicoptera	Birds	1.50701e+06	0.198036
Sundasciurus_moellendorffi	Mammals	530.447	0.198636
Thylamys_cinderella	Mammals	201119	0.198846
Antennarius_pauciradiatus	Fish	5632083	0.199136
Antennatus_bermudensis	Fish	4743539	0.199136
Starksia_starcki	Fish	688605	0.200191
Leopardus_wiedii	Mammals	1.23624e+07	0.202256
Hemispingus_parodii	Birds	28661.3	0.202819
Aratinga_solstitialis	Birds	116343	0.203022
Zoothera_erythronota	Birds	157827	0.203161
Zoothera_mendeni	Birds	7801.76	0.203161
Hemispingus_calophrys	Birds	23103.8	0.204666
Trogon_chionurus	Birds	242214	0.205124
Trogon_viridis	Birds	7.90795e+06	0.205124
Leucosticte_atrata	Birds	136791	0.205625
Larus_michahellis	Birds	858974	0.207851
Stegastes_redemptus	Fish	194595	0.208346
Pontinus_vaughani	Fish	2108649	0.208775
Larus_argentatus	Birds	1.38889e+07	0.209315
Larus_hyperboreus	Birds	2.4309e+06	0.209315
Cryptoblepharus_gloriosus	Reptiles	597.831	0.210579
Stachyris_ruficeps	Birds	2205807	0.210655
Sundasciurus_juvencus	Mammals	7832.81	0.210838
Hemitriccus_griseipectus	Birds	2.65988e+06	0.211514
Hemitriccus_zosterops	Birds	2.15439e+06	0.211514
Bothus_maculiferus	Fish	5157574	0.214292
Bothus_ocellatus	Fish	8952558	0.214292
Sphyrapicus_nuchalis	Birds	2.07562e+06	0.216172
Sphyrapicus_ruber	Birds	1.00012e+06	0.216172
Draco_blanfordii	Reptiles	1.11202e+06	0.217542
Draco_indochinensis	Reptiles	78885.6	0.217542
Phaethornis_hispidus	Birds	4.00848e+06	0.218394
Locustella_pryeri	Birds	201151	0.218598
Phaethornis_bourcieri	Birds	3.38744e+06	0.219125
Serranus_chionaraia	Fish	3648362	0.219413
Rhinolophus_cohenae	Mammals	17691.3	0.220121
Proechimys_simonsi	Mammals	1.94755e+06	0.220274
Thinocorus_orbignyianus	Birds	1.57084e+06	0.221026
Thinocorus_rumicivorus	Birds	807155	0.221026
Uropterygius_versutus	Fish	5231321	0.221082
Gorgasia_punctata	Fish	1133370	0.221306
Sporophila_cinnamomea	Birds	327948	0.221891
Cryptoblepharus_cognatus	Reptiles	2132.49	0.223651
Cranioleuca_antisiensis	Birds	106878	0.223923
Acrocephalus_palustris	Birds	5.99667e+06	0.223955
Darevskia_bendimahiensis	Reptiles	4256.2	0.2244
Darevskia_sapphirina	Reptiles	421.044	0.2244
Mico_mauesi	Mammals	29782.4	0.224778
Pteropus_rufus	Mammals	186408	0.224852
Sorex_portenkoi	Mammals	121064	0.225077
Pinanga_coronata	Palms	41916.5	0.225661
Lepus_coreanus	Mammals	218174	0.226
Lepus_timidus	Mammals	2.00615e+07	0.226
Celeus_elegans	Birds	6.51038e+06	0.226694
Sorex_jacksoni	Mammals	4909.53	0.228057
Eulemur_albifrons	Mammals	19757.4	0.228657
Eulemur_sanfordi	Mammals	3853.64	0.228657
Sporophila_melanogaster	Birds	17770.4	0.229921
Cercocebus_torquatus	Mammals	265527	0.229993
Lophocebus_albigena	Mammals	1.51834e+06	0.229993
Oenanthe_hispanica	Birds	3.52934e+06	0.231136
Oenanthe_pleschanka	Birds	8.8466e+06	0.231136
Pteropus_seychellensis	Mammals	2747.97	0.232288
Anomaloglossus_wothuja	Amphibians	9.84582	0.232449
Acomys_dimidiatus	Mammals	1.56547e+06	0.232483
Mico_argentatus	Mammals	138126	0.232748
Heterophasia_desgodinsi	Birds	759032	0.233301
Serranus_atrobranchus	Fish	6054718	0.233501
Rhinolophus_smithersi	Mammals	81849.7	0.233612
Leopardus_pardalis	Mammals	1.46343e+07	0.233866
Gobiesox_stenocephalus	Fish	308	0.235436
Proechimys_steerei	Mammals	1.68874e+06	0.235976
Vidua_wilsoni	Birds	2.11409e+06	0.237919
Sparisoma_viride	Fish	7857182	0.238643
Agelasticus_cyanopus	Birds	2.87136e+06	0.238815
Agelasticus_xanthophthalmus	Birds	9690.74	0.238815
Ctenomys_yolandae	Mammals	56423.2	0.241018
Scarus_perrico	Fish	6806234	0.241185
Spermophilus_erythrogenys	Mammals	1.72556e+06	0.241673
Celeus_lugubris	Birds	841524	0.242726
Hypoplectrus_floridae	Fish	884063	0.243747
Ctenomys_bonettoi	Mammals	19457.8	0.245
Pithecia_monachus	Mammals	197929	0.245032
Anser_cygnoides	Birds	2.16606e+06	0.245147
Serranus_annularis	Fish	7311932	0.246193
Anthracothorax_prevostii	Birds	774073	0.24626
Anthracothorax_veraguensis	Birds	30443.5	0.24626
Microtus_duodecimcostatus	Mammals	532156	0.246303
Heterophasia_melanoleuca	Birds	177773	0.247131
Scarus_guacamaia	Fish	7168120	0.247353
Phylloscopus_bonelli	Birds	1.29786e+06	0.249206
Hipposideros_larvatus	Mammals	3.30672e+06	0.250093
Darevskia_armeniaca	Reptiles	17925.1	0.25058
Darevskia_mixta	Reptiles	1113.99	0.25058
Allactaga_hotsoni	Mammals	499178	0.250703
Microtus_lusitanicus	Mammals	253579	0.251544
Ophioblennius_macclurei	Fish	8051955	0.252071
Saltator_albicollis	Birds	3992.01	0.252328
Saltator_similis	Birds	3.7825e+06	0.252328
Ploceus_taeniopterus	Birds	187721	0.252488
Allactaga_firouzi	Mammals	1320.14	0.253466
Geothlypis_nelsoni	Birds	117193	0.253608
Pithecia_irrorata	Mammals	1.2274e+06	0.253977
Acomys_cahirinus	Mammals	4.035e+06	0.254232
Tigrigobius_nesiotes	Fish	574085	0.254294
Tigrigobius_inornatus	Fish	193059	0.254294
Pharomachrus_antisianus	Birds	427100	0.255171
Pharomachrus_fulgidus	Birds	21862.7	0.255171
Cranioleuca_henricae	Birds	1384.33	0.258629
Ctenomys_saltarius	Mammals	78727.4	0.260332
Liolaemus_zullyae	Reptiles	5465.12	0.26073
Laniarius_barbarus	Birds	2.82829e+06	0.261186
Paramesotriton_chinensis	Amphibians	229379	0.261196
Liolaemus_scolaroi	Reptiles	8.36207	0.261509
Vidua_camerunensis	Birds	614413	0.262081
Scotophilus_dinganii	Mammals	1.10169e+07	0.262313
Spermophilus_major	Mammals	622837	0.263869
Pycnopygius_stictocephalus	Birds	629678	0.263917
Genetta_bourloni	Mammals	147823	0.263957
Genetta_poensis	Mammals	130201	0.263957
Hipposideros_grandis	Mammals	186905	0.264228
Sporophila_nigricollis	Birds	7.19451e+06	0.265712
Caprimulgus_europaeus	Birds	1.90025e+07	0.267124
Caprimulgus_rufigena	Birds	3.06812e+06	0.267189
Ochotona_nubrica	Mammals	493240	0.267312
Zosterops_erythropleurus	Birds	1.15458e+06	0.267917
Pycnopygius_cinereus	Birds	106236	0.26794
Phloeomys_cumingi	Mammals	19211.8	0.267943
Phloeomys_pallidus	Mammals	43306.4	0.267943
Sylvilagus_transitionalis	Mammals	10501.4	0.268474
Trachyscorpia_verai	Fish	308	0.269237
Ochotona_curzoniae	Mammals	2.25611e+06	0.269782
Ctenochaetus_marginatus	Fish	2649463	0.269848
Ploceus_melanocephalus	Birds	1.1816e+06	0.27028
Serranus_aequidens	Fish	4194426	0.270449
Gymnopithys_leucaspis	Birds	1.39669e+06	0.270486
Gymnopithys_rufigula	Birds	1.72774e+06	0.270486
Zosterops_abyssinicus	Birds	1.09978e+06	0.271547
Sporophila_caerulescens	Birds	5.01697e+06	0.272327
Cranioleuca_curtata	Birds	173903	0.27358
Prunella_collaris	Birds	1.03264e+07	0.27375
Prunella_modularis	Birds	6.77952e+06	0.27375
Anolis_garridoi	Reptiles	207.647	0.274161
Anolis_guazuma	Reptiles	4632.37	0.274161
Anas_smithii	Birds	2.43069e+06	0.274512
Leontopithecus_chrysomelas	Mammals	20304.3	0.274742
Leontopithecus_rosalia	Mammals	4009.53	0.274742
Kyphosus_bigibbus	Fish	5244714	0.275572
Kyphosus_sectatrix	Fish	8919208	0.275573
Kyphosus_sectatrix	Fish	113191	0.275573
Geothlypis_flavovelata	Birds	51944.8	0.27586
Mogera_wogura	Mammals	139182	0.278344
Aspidoscelis_maslini	Reptiles	3251.54	0.27936
Mogera_robusta	Mammals	892545	0.279571
Laniarius_erythrogaster	Birds	1.98884e+06	0.28028
Scotophilus_ejetai	Mammals	105332	0.280607
Geospiza_fuliginosa	Birds	8302.07	0.280619
Rattus_novaeguineae	Mammals	35176.2	0.281516
Haliaeetus_leucogaster	Birds	5.12737e+06	0.281607
Haliaeetus_sanfordi	Birds	36124.1	0.281607
Buteo_oreophilus	Birds	776158	0.282973
Anas_sibilatrix	Birds	2.18626e+06	0.283527
Sorex_pribilofensis	Mammals	116.5	0.283637
Sorex_ugyunak	Mammals	1.40624e+06	0.283637
Anas_americana	Birds	8.97927e+06	0.28423
Sylvilagus_obscurus	Mammals	94507.2	0.285145
Sturnus_unicolor	Birds	826393	0.28558
Sturnus_vulgaris	Birds	1.70822e+07	0.28558
Rattus_praetor	Mammals	249525	0.28565
Buteo_rufofuscus	Birds	1.53353e+06	0.286051
Crocidura_glassi	Mammals	11978.3	0.286078
Crocidura_thalia	Mammals	162477	0.286078
Camarhynchus_pallidus	Birds	6852.84	0.28612
Ctenomys_scagliai	Mammals	59344.9	0.286325
Camarhynchus_psittacula	Birds	7083.33	0.287405
Ctenomys_argentinus	Mammals	27180.3	0.288133
Haematopus_unicolor	Birds	73499.5	0.2905
Geothlypis_trichas	Birds	1.28268e+07	0.290686
Cranioleuca_baroni	Birds	104904	0.29216
Rhinolophus_macrotis	Mammals	2.41612e+06	0.292883
Rhinolophus_siamensis	Mammals	622909	0.292883
Bibimys_chacoensis	Mammals	28048.1	0.293627
Bibimys_labiosus	Mammals	363062	0.293627
Sebastes_exsul	Fish	302	0.293795
Sebastes_spinorbis	Fish	617	0.293795
Mantidactylus_bellyi	Amphibians	13783.4	0.293955
Mantidactylus_ulcerosus	Amphibians	50739.5	0.293955
Alces_alces	Mammals	2.3034e+07	0.294017
Sphecotheres_vieilloti	Birds	993924	0.294028
Phymaturus_indistinctus	Reptiles	492.756	0.295261
Phymaturus_videlai	Reptiles	8.94597	0.295261
Hypoplectrus_ecosur	Fish	60749	0.296065
Alouatta_seniculus	Mammals	2.2873e+06	0.296684
Tangara_argyrofenges	Birds	52084.2	0.297007
Tangara_heinei	Birds	133744	0.297007
Charadrius_mongolus	Birds	4.71424e+06	0.297305
Seicercus_castaniceps	Birds	2.8811e+06	0.29735
Seicercus_grammiceps	Birds	40371.5	0.29735
Calyptorhynchus_latirostris	Birds	41321	0.298001
Leptonycteris_curasoae	Mammals	846155	0.298334
Leptonycteris_yerbabuenae	Mammals	1.23962e+06	0.298334
Liolaemus_eleodori	Reptiles	26.3787	0.298858
Liolaemus_vallecurensis	Reptiles	13.0752	0.298858
Oryzoborus_angolensis	Birds	1.18824e+07	0.29911
Hypleurochilus_caudovittatus	Fish	54974	0.299303
Sphecotheres_viridis	Birds	30023.1	0.300404
Buteo_buteo	Birds	1.66001e+07	0.302524
Tympanuchus_cupido	Birds	402889	0.302702
Tympanuchus_phasianellus	Birds	6.08057e+06	0.302702
Uropterygius_supraforatus	Fish	370	0.303911
Salanoia_concolor	Mammals	18749.9	0.305159
Hypoplectrus_aberrans	Fish	4942849	0.305467
Hypoplectrus_nigricans	Fish	4880069	0.305468
Calomys_tocantinsi	Mammals	133589	0.305911
Crocidura_buettikoferi	Mammals	47745.7	0.306008
Crocidura_poensis	Mammals	1.11702e+06	0.307413
Anas_aucklandica	Birds	42.5	0.308057
Alouatta_macconnelli	Mammals	1.76695e+06	0.308241
Ctenomys_occultus	Mammals	38248.9	0.308346
Starksia_springeri	Fish	4899	0.310879
Larus_marinus	Birds	1.07536e+06	0.311065
Charadrius_leschenaultii	Birds	5.47334e+06	0.311362
Syacium_papillosum	Fish	8963601	0.312427
Apogon_affinis	Fish	7894595	0.312747
Cranioleuca_obsoleta	Birds	653975	0.312944
Urosticte_benjamini	Birds	17377.9	0.315039
Urosticte_ruficrissa	Birds	31247.8	0.315039
Larus_californicus	Birds	1.99779e+06	0.315071
Prionurus_laticlavius	Fish	5372387	0.318266
Prionurus_punctatus	Fish	5624199	0.318266
Larus_cachinnans	Birds	1.65966e+06	0.318633
Pica_nuttalli	Birds	95191.3	0.319168
Epomophorus_gambianus	Mammals	3.8152e+06	0.319237
Anser_anser	Birds	1.32855e+07	0.319286
Calomys_callosus	Mammals	3.16303e+06	0.319392
Geospiza_difficilis	Birds	1304.34	0.319394
Prionotus_ophryas	Fish	6144459	0.319458
Prionotus_scitulus	Fish	2726603	0.319458
Ctenomys_magellanicus	Mammals	252281	0.319789
Calyptorhynchus_funereus	Birds	1.04593e+06	0.320451
Sorex_bairdi	Mammals	35561.2	0.32134
Neotoma_albigula	Mammals	836828	0.321406
Oryzoborus_funereus	Birds	730928	0.322613
Astrapia_mayeri	Birds	7451.13	0.323087
Astrapia_stephaniae	Birds	55589.8	0.323087
Microgecko_persicus	Reptiles	147696	0.323836
Leontocebus_illigeri	Mammals	81096.8	0.324132
Leontocebus_leucogenys	Mammals	106789	0.324132
Nyctalus_leisleri	Mammals	5.16896e+06	0.32425
Microlophus_tigris	Reptiles	42853.8	0.324349
Gerbillus_floweri	Mammals	78753.4	0.324833
Gerbillus_perpallidus	Mammals	24921.4	0.324833
Herpsilochmus_motacilloides	Birds	74742.8	0.325225
Cacajao_ayresi	Mammals	6410.07	0.325609
Cacajao_hosomi	Mammals	70215.7	0.325609
Anas_luzonica	Birds	279937	0.326047
Nyctalus_azoreum	Mammals	2240.86	0.327714
Microgecko_helenae	Reptiles	178964	0.328865
Lasiurus_xanthinus	Mammals	1.74415e+06	0.32902
Tomicodon_rupestris	Fish	2498022	0.329156
Veniliornis_passerinus	Birds	1.11029e+07	0.32989
Junco_phaeonotus	Birds	536987	0.331276
Herpsilochmus_parkeri	Birds	15.06	0.331465
Scotophilus_marovaza	Mammals	75995.5	0.332082
Microcebus_rufus	Mammals	2620.16	0.332687
Procapra_gutturosa	Mammals	715577	0.333121
Procapra_przewalskii	Mammals	1078.35	0.333121
Microcebus_simmonsi	Mammals	741.719	0.333447
Estrilda_atricapilla	Birds	665104	0.333959
Lasiurus_ega	Mammals	1.32799e+07	0.33476
Neotoma_angustapalata	Mammals	3342.29	0.335288
Pseudophilautus_femoralis	Amphibians	53.9013	0.336052
Estrilda_nonnula	Birds	1.2151e+06	0.336086
Emblemaria_walkeri	Fish	48108	0.336343
Metallura_theresiae	Birds	34923.5	0.336495
Myioborus_melanocephalus	Birds	185791	0.336841
Myioborus_ornatus	Birds	91149.9	0.336841
Scotophilus_tandrefana	Mammals	46498.7	0.337839
Prionotus_roseus	Fish	7386143	0.338162
Chaetocercus_bombus	Birds	174136	0.338565
Gobiesox_schultzi	Fish	127111	0.340368
Cranioleuca_pyrrhophia	Birds	2.02627e+06	0.34118
Manacus_aurantiacus	Birds	29625.4	0.341242
Manacus_candei	Birds	283521	0.341242
Sorex_camtschatica	Mammals	446055	0.342145
Mustela_eversmanii	Mammals	1.32957e+07	0.342543
Mustela_putorius	Mammals	6.00211e+06	0.342543
Ctenomys_colburni	Mammals	173410	0.342806
Lepus_arcticus	Mammals	2.54455e+06	0.344505
Ogilbichthys_longimanus	Fish	1681655	0.344826
Gazella_arabica	Mammals	202454	0.345909
Geospiza_magnirostris	Birds	7419.78	0.34703
Geospiza_conirostris	Birds	79.5	0.347157
Metallura_eupogon	Birds	35465.5	0.347347
Phymaturus_nevadoi	Reptiles	1497.71	0.349559
Phymaturus_payuniae	Reptiles	3811.3	0.351304
Uromastyx_benti	Reptiles	138567	0.352403
Acrocephalus_mendanae	Birds	1071.88	0.353109
Progne_cryptoleuca	Birds	109839	0.353424
Progne_dominicensis	Birds	102598	0.353424
Akodon_dolores	Mammals	811237	0.35603
Crocidura_sibirica	Mammals	6.04905e+06	0.356487
Axis_kuhlii	Mammals	64.219	0.356785
Anas_versicolor	Birds	3.07177e+06	0.356816
Mimus_macdonaldi	Birds	66.53	0.357315
Mimus_melanotis	Birds	550.22	0.357315
Veniliornis_frontalis	Birds	102721	0.358049
Gazella_gazella	Mammals	14556.7	0.358502
Lissodelphis_borealis	MarineMammals	9.92667e+06	0.358514
Lissodelphis_peronii	MarineMammals	8.28043e+07	0.358514
Ploceus_manyar	Birds	3.75292e+06	0.359055
Uraspis_helvola	Fish	3368374	0.35937
Uraspis_helvola	Fish	7836231	0.35937
Agapornis_nigrigenis	Birds	14343.6	0.360139
Acrocephalus_atyphus	Birds	611.16	0.360267
Ctenomys_maulinus	Mammals	51536	0.360965
Geospiza_scandens	Birds	7103.03	0.361646
Anas_puna	Birds	690886	0.36177
Sapajus_flavius	Mammals	21795.6	0.36201
Ploceus_philippinus	Birds	6.34124e+06	0.362698
Agapornis_lilianae	Birds	211312	0.363212
Cinclodes_antarcticus	Birds	23956.7	0.364435
Cinclodes_fuscus	Birds	1.14284e+06	0.364435
Myotis_californicus	Mammals	3.99448e+06	0.36539
Myotis_leibii	Mammals	1.42464e+06	0.36539
Nycticebus_bengalensis	Mammals	2.06059e+06	0.365837
Microlophus_peruvianus	Reptiles	50282.3	0.367118
Nycticebus_coucang	Mammals	444397	0.367239
Ctenomys_coyhaiquensis	Mammals	18156.3	0.367432
Anas_chlorotis	Birds	936.42	0.367523
Cynomys_gunnisoni	Mammals	310098	0.368579
Cynomys_leucurus	Mammals	269823	0.368579
Akodon_molinae	Mammals	429861	0.368835
Propithecus_verreauxi	Mammals	30900.9	0.368875
Cynomys_ludovicianus	Mammals	1.82331e+06	0.369825
Cynomys_mexicanus	Mammals	13384.2	0.369825
Ramphocelus_carbo	Birds	1.04989e+07	0.370016
Ramphocelus_melanogaster	Birds	76666.8	0.370016
Syngnathus_springeri	Fish	2318281	0.370061
Styloctenium_mindorensis	Mammals	488.29	0.370855
Styloctenium_wallacei	Mammals	171792	0.370855
Propithecus_deckenii	Mammals	25753.9	0.370962
Malacoctenus_versicolor	Fish	3591194	0.372457
Uropterygius_polystictus	Fish	331130	0.372493
Emberiza_citrinella	Birds	1.28999e+07	0.373034
Emberiza_leucocephalos	Birds	9.86708e+06	0.373034
Canthigaster_figueiredoi	Fish	96	0.373272
Canthigaster_rostrata	Fish	8635887	0.373272
Crocidura_suaveolens	Mammals	1.26243e+07	0.373781
Chaetocercus_berlepschi	Birds	4383.38	0.374606
Petaurus_gracilis	Mammals	3327.18	0.375008
Petaurus_norfolcensis	Mammals	792056	0.375008
Eptesicus_bobrinskoi	Mammals	643530	0.375064
Pteropus_aldabrensis	Mammals	153.643	0.375893
Pseudogramma_axelrodi	Fish	2	0.376213
Muscisaxicola_cinereus	Birds	649848	0.376776
Cephalophus_nigrifrons	Mammals	3.2132e+06	0.376997
Cephalophus_rufilatus	Mammals	2.9476e+06	0.376997
Acridotheres_cristatellus	Birds	3.07326e+06	0.37791
Acridotheres_grandis	Birds	1.83797e+06	0.37791
Cinclodes_oustaleti	Birds	734371	0.379378
Muscisaxicola_capistratus	Birds	268373	0.379591
Capra_aegagrus	Mammals	1.17425e+06	0.379781
Globicephala_macrorhynchus	MarineMammals	2.1641e+08	0.379955
Globicephala_melas	MarineMammals	1.25642e+08	0.379955
Hypoplectrus_guttavarius	Fish	4875732	0.381086
Eptesicus_gobiensis	Mammals	3.88815e+06	0.381116
Peromyscus_sagax	Mammals	1922.08	0.384125
Zosterops_novaeguineae	Birds	103134	0.385198
Urocyon_cinereoargenteus	Mammals	9.062e+06	0.387049
Urocyon_littoralis	Mammals	913.539	0.387049
Habromys_delicatulus	Mammals	824.671	0.387723
Mazama_bororo	Mammals	19582.3	0.388258
Gazella_leptoceros	Mammals	606301	0.38886
Brucepattersonius_iheringi	Mammals	179090	0.388967
Necromys_lasiurus	Mammals	5.64862e+06	0.390427
Nomascus_leucogenys	Mammals	24327.4	0.390708
Apomys_hylocetes	Mammals	4427.79	0.390826
Apomys_insignis	Mammals	95576.6	0.390826
Sapajus_cay	Mammals	623902	0.391491
Lanio_aurantius	Birds	248231	0.391607
Lanio_leucothorax	Birds	92146.6	0.391607
Mannophryne_larandina	Amphibians	5.3413	0.392259
Mazama_nana	Mammals	118287	0.393213
Chaetocercus_jourdanii	Birds	46450.3	0.394033
Brachymeles_hilong	Reptiles	13130.1	0.394437
Brachymeles_samad	Reptiles	4872.54	0.394437
Coendou_bicolor	Mammals	1.2377e+06	0.395136
Muscisaxicola_frontalis	Birds	223028	0.395501
Parula_gutturalis	Birds	3913.07	0.396142
Parula_superciliosa	Birds	402973	0.396142
Aythya_marila	Birds	1.19294e+07	0.396631
Cranioleuca_marcapatae	Birds	32650.1	0.397029
Nomascus_annamensis	Mammals	38798.5	0.39781
Cephalophus_harveyi	Mammals	352093	0.399219
Cephalophus_natalensis	Mammals	902292	0.399219
Necromys_lenguarum	Mammals	595550	0.400407
Ogcocephalus_porrectus	Fish	3888	0.400536
Sorex_minutissimus	Mammals	1.74322e+07	0.400694
Sorex_yukonicus	Mammals	34316.8	0.400694
Platyrrhinus_albericoi	Mammals	611887	0.403247
Coendou_insidiosus	Mammals	172698	0.403313
Coendou_spinosus	Mammals	1.32346e+06	0.403313
Anaxyrus_hemiophrys	Amphibians	1.39888e+06	0.40448
Loxia_pytyopsittacus	Birds	3.15529e+06	0.404563
Opistognathus_signatus	Fish	545881	0.405714
Aythya_ferina	Birds	1.66111e+07	0.406822
Aythya_valisineria	Birds	3.65439e+06	0.406822
Canthigaster_punctatissima	Fish	6796507	0.406958
Eumops_ferox	Mammals	1.13352e+06	0.40702
Sciurus_gilvigularis	Mammals	1.33525e+06	0.407609
Starksia_smithvanizi	Fish	479094	0.408871
Phyllotis_anitae	Mammals	28584.4	0.409042
Hypoplectrus_indigo	Fish	4850471	0.409093
Coendou_prehensilis	Mammals	1.23277e+07	0.409221
Chaetocercus_astreans	Birds	6505.06	0.409879
Uromastyx_yemenensis	Reptiles	7796.78	0.410343
Trachypithecus_pileatus	Mammals	306386	0.410888
Cranioleuca_albiceps	Birds	42265.8	0.410908
Rhipidomys_emiliae	Mammals	703597	0.411091
Gazella_cuvieri	Mammals	152880	0.412146
Sciurocheirus_alleni	Mammals	95353.7	0.412498
Muscisaxicola_rufivertex	Birds	1.01628e+06	0.412662
Crocidura_goliath	Mammals	1.0228e+06	0.412789
Nomascus_siki	Mammals	26694.2	0.413309
Cinclodes_olrogi	Birds	14761.9	0.413633
Sundasciurus_hoogstraali	Mammals	949.351	0.414362
Livistona_mariae	Palms	54277	0.414521
Livistona_rigida	Palms	517789	0.414521
Mus_macedonicus	Mammals	1.38884e+06	0.414947
Cryptonanus_agricolai	Mammals	1.14775e+06	0.415846
Cryptonanus_chacoensis	Mammals	883923	0.415846
Varanus_melinus	Reptiles	4021.19	0.416757
Mus_spicilegus	Mammals	827665	0.41685
Hypoplectrus_gummigutta	Fish	4190827	0.417949
Vidua_interjecta	Birds	1.77583e+06	0.418092
Delphinus_delphis	MarineMammals	8.82193e+07	0.419005
Rhipidomys_nitela	Mammals	1.45691e+06	0.419085
Galago_gallarum	Mammals	309996	0.419339
Galago_senegalensis	Mammals	7.80186e+06	0.419339
Hypoplectrus_castroaguirrei	Fish	6056	0.420558
Phymaturus_excelsus	Reptiles	5.5499	0.421691
Rhipidomys_gardneri	Mammals	153059	0.421764
Tarentola_gigas	Reptiles	8.6045	0.422181
Oligoryzomys_longicaudatus	Mammals	629851	0.422248
Tarentola_fogoensis	Reptiles	342.915	0.422267
Rhinolophus_mabuensis	Mammals	22180.1	0.422969
Manacus_vitellinus	Birds	118915	0.423252
Trachypithecus_shortridgei	Mammals	10638.6	0.423355
Oligoryzomys_magellanicus	Mammals	135683	0.423554
Rhipidomys_leucodactylus	Mammals	4.4317e+06	0.423902
Ctenomys_boliviensis	Mammals	133990	0.42409
Junco_hyemalis	Birds	1.01677e+07	0.424143
Woodfordia_lacertosa	Birds	537.14	0.424271
Woodfordia_superciliosa	Birds	675.48	0.424271
Sitta_tephronota	Birds	2.32608e+06	0.424292
Liolaemus_umbrifer	Reptiles	5595.44	0.426009
Liolaemus_saxatilis	Reptiles	34463.6	0.426302
Propithecus_candidus	Mammals	1368.67	0.427202
Manacus_manacus	Birds	7.52495e+06	0.427488
Stegastes_leucorus	Fish	254364	0.428125
Liolaemus_capillitas	Reptiles	5874.27	0.428647
Macropus_eugenii	Mammals	14917.5	0.428903
Thylogale_browni	Mammals	224325	0.429054
Thylogale_lanatus	Mammals	1352.88	0.429054
Crocidura_mutesae	Mammals	27744.2	0.429551
Brucepattersonius_soricinus	Mammals	103811	0.429712
Histiotus_magellanicus	Mammals	329985	0.429767
Tympanoctomys_barrerae	Mammals	281312	0.43038
Liolaemus_gracilis	Reptiles	740594	0.432107
Geonoma_venosa	Palms	313.745	0.432256
Seriola_rivoliana	Fish	8450775	0.43287
Saguinus_niger	Mammals	283167	0.436127
Cyanoramphus_unicolor	Birds	22.67	0.436325
Macropus_agilis	Mammals	1.33347e+06	0.437105
Aythya_affinis	Birds	5.05291e+06	0.437591
Saguinus_midas	Mammals	869031	0.437707
Anas_laysanensis	Birds	1.52	0.438906
Sitta_neumayer	Birds	1.24409e+06	0.439278
Microcebus_ravelobensis	Mammals	3355.83	0.439638
Zonotrichia_atricapilla	Birds	1.67562e+06	0.440564
Zonotrichia_leucophrys	Birds	7.36418e+06	0.440564
Alcippe_cinereiceps	Birds	974328	0.440698
Crocidura_newmarki	Mammals	818.783	0.440727
Zosterops_murphyi	Birds	111.58	0.442078
Spinomantis_fimbriatus	Amphibians	35285.2	0.442224
Calamus_hukaungensis	Palms	5288.03	0.442358
Alcippe_manipurensis	Birds	239414	0.442372
Ramphocelus_costaricensis	Birds	17833.6	0.444174
Ramphocelus_passerinii	Birds	209548	0.444174
Phyllotis_alisosiensis	Mammals	31522.5	0.445319
Anthias_woodsi	Fish	1086987	0.445857
Pteropus_giganteus	Mammals	4.02128e+06	0.446652
Larus_fuscus	Birds	4.20034e+06	0.450211
Crocidura_lasiura	Mammals	1.57989e+06	0.450517
Platyrrhinus_vittatus	Mammals	774851	0.450778
Pomatorhinus_ruficollis	Birds	2.70675e+06	0.451283
Loxia_curvirostra	Birds	2.26713e+07	0.451284
Sciurus_aestuans	Mammals	6.98171e+06	0.451702
Empidonax_difficilis	Birds	864986	0.451786
Empidonax_occidentalis	Birds	2.35098e+06	0.451786
Rana_kunyuensis	Amphibians	2592.92	0.452086
Coenocorypha_aucklandica	Birds	686.78	0.452135
Coenocorypha_pusilla	Birds	4.67	0.452135
Metroxylon_warburgii	Palms	3004.27	0.453454
Gnathanodon_speciosus	Fish	3490493	0.454781
Falco_peregrinus	Birds	4.61537e+07	0.45547
Gobiesox_punctulatus	Fish	3862331	0.456321
Buteo_swainsoni	Birds	4.30306e+06	0.456873
Pteropus_lylei	Mammals	103854	0.457459
Zosterops_tenuirostris	Birds	7.72	0.457746
Atthis_ellioti	Birds	94985.2	0.457964
Atthis_heloisa	Birds	247558	0.457964
Cyanoramphus_malherbi	Birds	306.82	0.458538
Callithrix_geoffroyi	Mammals	125653	0.458594
Pinanga_caesia	Palms	5023.45	0.459376
Amazona_ochrocephala	Birds	6.62612e+06	0.461645
Amazona_oratrix	Birds	48119.8	0.461645
Stenella_clymene	MarineMammals	2.98248e+07	0.462387
Stenella_coeruleoalba	MarineMammals	2.36255e+08	0.462387
Ctenotus_inornatus	Reptiles	1.19503e+06	0.463848
Tomicodon_rhabdotus	Fish	308100	0.463959
Buteo_galapagoensis	Birds	5639.54	0.463982
Liolaemus_isabelae	Reptiles	4369.77	0.464438
Calamus_anomalus	Palms	967.342	0.464689
Corynorhinus_mexicanus	Mammals	517399	0.464912
Corynorhinus_townsendii	Mammals	4.60528e+06	0.464912
Aythya_americana	Birds	5.11176e+06	0.465203
Diglossa_baritula	Birds	236548	0.465951
Diglossa_plumbea	Birds	8930.97	0.465951
Pomatorhinus_schisticeps	Birds	1.22284e+06	0.466577
Rhinolophus_mossambicus	Mammals	1.19286e+06	0.467262
Crocidura_dsinezumi	Mammals	287419	0.467398
Sciurocheirus_gabonensis	Mammals	533700	0.468165
Leopardus_guigna	Mammals	318300	0.469644
Acomys_cilicicus	Mammals	17.6603	0.470575
Ctenomys_latro	Mammals	6558.31	0.471431
Bassaricyon_gabbii	Mammals	157385	0.471778
Bassaricyon_medius	Mammals	183096	0.471778
Eumops_floridanus	Mammals	1003.29	0.471927
Acrocephalus_vaughani	Birds	4.8	0.472149
Chen_caerulescens	Birds	582038	0.472319
Chen_rossii	Birds	216140	0.472319
Phymaturus_ceii	Reptiles	2538.66	0.47242
Leopardus_tigrinus	Mammals	9.44927e+06	0.472982
Acrocephalus_taiti	Birds	44.55	0.473017
Muscisaxicola_flavinucha	Birds	762777	0.473443
Gazella_dorcas	Mammals	9.95143e+06	0.474026
Ctenomys_goodfellowi	Mammals	22723.9	0.474665
Phyllomedusa_neildi	Amphibians	57.6994	0.475207
Phyllomedusa_trinitatis	Amphibians	48278.1	0.475207
Ictidomys_tridecemlineatus	Mammals	3.68107e+06	0.475514
Sundamys_infraluteus	Mammals	103253	0.477871
Liolaemus_paulinae	Reptiles	88.9888	0.478193
Phymaturus_somuncurensis	Reptiles	6303.97	0.47894
Liolaemus_multimaculatus	Reptiles	7316.54	0.478967
Myotis_evotis	Mammals	3.16488e+06	0.479028
Geonoma_triglochin	Palms	548435	0.479297
Geonoma_umbraculiformis	Palms	215060	0.479297
Eudorcas_rufifrons	Mammals	2.21103e+06	0.480123
Myotis_keenii	Mammals	109287	0.480493
Ovis_canadensis	Mammals	533561	0.481385
Ovis_dalli	Mammals	812955	0.481385
Ctenomys_mendocinus	Mammals	137740	0.481416
Crocidura_monax	Mammals	7248.91	0.481819
Sundamys_maxi	Mammals	5161.13	0.482105
Hyperolius_glandicolor	Amphibians	1.06624e+06	0.48331
Lepus_othus	Mammals	203252	0.483363
Mesoplodon_stejnegeri	MarineMammals	7.42851e+06	0.483393
Lipogramma_rosea	Fish	867511	0.483659
Rhinolophus_eloquens	Mammals	716782	0.483677
Haemulon_bonariense	Fish	4889039	0.483973
Haemulon_parra	Fish	5946536	0.483973
Lutjanus_campechanus	Fish	4556917	0.487032
Lutjanus_purpureus	Fish	4668555	0.487032
Butia_archeri	Palms	373718	0.487259
Ziphius_cavirostris	MarineMammals	2.50807e+08	0.487335
Dendroica_occidentalis	Birds	338855	0.488885
Dendroica_townsendi	Birds	1.40606e+06	0.488885
Muntiacus_montanus	Mammals	22126.6	0.490167
Dendroica_virens	Birds	3.34061e+06	0.490667
Zosterops_griseotinctus	Birds	1046.45	0.490837
Avahi_betsileo	Mammals	975.947	0.491484
Hyperolius_phantasticus	Amphibians	1.21166e+06	0.492341
Scotophilus_andrewreborii	Mammals	135515	0.493125
Arenga_engleri	Palms	24067.5	0.493211
Ctenomys_perrensi	Mammals	45451.6	0.493609
Gerbillus_campestris	Mammals	1.16739e+06	0.493619
Dendroica_chrysoparia	Birds	39798.6	0.493674
Callithrix_jacchus	Mammals	949509	0.494531
Loxia_scotica	Birds	13734	0.495273
Carduelis_magellanica	Birds	6.07758e+06	0.49666
Carduelis_yarrellii	Birds	1440.93	0.49666
Cephalorhynchus_commersonii	MarineMammals	339454	0.496695
Micropsitta_pusio	Birds	290279	0.498102
Liolaemus_tristis	Reptiles	16.5892	0.498371
Emblemariopsis_tayrona	Fish	182393	0.498738
Canthigaster_janthinoptera	Fish	737597	0.498997
Ctenomys_porteousi	Mammals	46263.5	0.500555
Liolaemus_tari	Reptiles	2316.4	0.500979
Rattus_steini	Mammals	236347	0.502001
Tadorna_ferruginea	Birds	1.84032e+07	0.502483
Veitchia_arecina	Palms	1759.12	0.503278
Micropsitta_keiensis	Birds	181899	0.503588
Mormopterus_jugularis	Mammals	236533	0.503968
Coracina_polioptera	Birds	932556	0.504332
Ctenomys_roigi	Mammals	84.9794	0.504567
Scotophilus_trujilloi	Mammals	38594.8	0.505064
Zosterops_consobrinorum	Birds	39992.8	0.505859
Ctenomys_tulduco	Mammals	143.596	0.506185
Pteropus_ualanus	Mammals	109.947	0.508534
Actinodura_waldeni	Birds	344521	0.508807
Oxymycterus_rufus	Mammals	281540	0.509046
Coracina_fimbriata	Birds	1.3162e+06	0.509079
Gerbillus_rupicola	Mammals	42761.9	0.509421
Microtus_bavaricus	Mammals	16.2847	0.512075
Ctenomys_johannis	Mammals	48596.8	0.512525
Avahi_mooreorum	Mammals	2003.78	0.512625
Mormopterus_francoismoutoui	Mammals	2553.74	0.513171
Actinodura_souliei	Birds	161150	0.513442
Trachypithecus_laotum	Mammals	2865.25	0.514292
Alouatta_ululata	Mammals	100110	0.515097
Lepus_californicus	Mammals	4.40223e+06	0.516526
Lepus_insularis	Mammals	102.888	0.516526
Tamiasciurus_hudsonicus	Mammals	1.03475e+07	0.516891
Tamiasciurus_mearnsi	Mammals	691.449	0.516891
Starksia_sella	Fish	7119	0.516999
Ctenomys_fodax	Mammals	43172.5	0.517165
Pteropus_tonganus	Mammals	58158.2	0.517453
Rhinella_ornata	Amphibians	188934	0.518023
Sardinella_aurita	Fish	8851885	0.518392
Calamus_conirostris	Palms	303231	0.518983
Microcebus_bongolavensis	Mammals	793.415	0.519034
Neotoma_leucodon	Mammals	1.08089e+06	0.51916
Cranioleuca_vulpecula	Birds	340458	0.520244
Aythya_collaris	Birds	4.89983e+06	0.521105
Oreotrochilus_melanogaster	Birds	55336.7	0.521533
Calamus_siphonospathus	Palms	21925.2	0.521636
Chaetocercus_heliodor	Birds	113214	0.521702
Microcebus_jollyae	Mammals	157.606	0.522407
Tangara_cucullata	Birds	668.95	0.522552
Rattus_andamanensis	Mammals	1.75192e+06	0.522847
Eurycea_neotenes	Amphibians	37.9557	0.523001
Ctenomys_sericeus	Mammals	41548.4	0.523654
Opistognathus_scops	Fish	4530065	0.52407
Ogilbichthys_microphthalmus	Fish	791042	0.524485
Ctenomys_coludo	Mammals	33926.2	0.524638
Geothlypis_rostrata	Birds	8764.16	0.525034
Ctenomys_peruanus	Mammals	5494.57	0.526015
Melanomys_robustulus	Mammals	22934.3	0.526537
Cyrtodactylus_trilatofasciatus	Reptiles	2280.38	0.526565
Gobiosoma_yucatanum	Fish	54611	0.527866
Trachypithecus_delacouri	Mammals	6039.39	0.527991
Saimiri_sciureus	Mammals	962949	0.528075
Saimiri_vanzolinii	Mammals	2950.26	0.528075
Choeroniscus_godmani	Mammals	2.69635e+06	0.528234
Lepilemur_otto	Mammals	3506.42	0.528882
Hypoplectrus_chlorurus	Fish	4096412	0.529346
Hypoplectrus_puella	Fish	7284677	0.529392
Sturnira_angeli	Mammals	4018.1	0.529523
Sturnira_luisi	Mammals	344901	0.529523
Centropyge_argi	Fish	7901906	0.529548
Trachypithecus_hatinhensis	Mammals	19006.9	0.529551
Rhinella_abei	Amphibians	30370.1	0.529649
Cervus_albirostris	Mammals	749069	0.529765
Chamaedorea_cataractarum	Palms	28009.5	0.530892
Chamaedorea_deckeriana	Palms	61321.3	0.530892
Callicebus_melanochir	Mammals	100438	0.531286
Sporophila_falcirostris	Birds	172403	0.532555
Pteropus_admiralitatum	Mammals	76333.1	0.533381
Microtus_liechtensteini	Mammals	115704	0.533957
Pteropus_mariannus	Mammals	1031.22	0.534272
Tadorna_cana	Birds	1.63146e+06	0.534405
Lepidopyga_lilliae	Birds	2413.9	0.535015
Microtus_schidlovskii	Mammals	5136.8	0.535091
Oxymycterus_josei	Mammals	22888.2	0.535424
Phymaturus_verdugo	Reptiles	6481.01	0.535465
Liolaemus_escarchadosi	Reptiles	50986.3	0.536154
Histiotus_macrotus	Mammals	463690	0.536559
Cinclodes_albidiventris	Birds	100409	0.536965
Branta_hutchinsii	Birds	1.27469e+06	0.53762
Branta_leucopsis	Birds	178674	0.53762
Sporophila_schistacea	Birds	1.55485e+06	0.537717
Liolaemus_archeforus	Reptiles	4947.15	0.537805
Pselliophorus_luteoviridis	Birds	1368.85	0.538079
Pselliophorus_tibialis	Birds	6558.82	0.538079
Buteo_hemilasius	Birds	5.36625e+06	0.538087
Sapajus_apella	Mammals	6.00969e+06	0.538669
Tympanoctomys_loschalchalerosorum	Mammals	29.896	0.539173
Ambystoma_dumerilii	Amphibians	5.55996	0.539443
Ambystoma_ordinarium	Amphibians	4406.18	0.539443
Sorex_pacificus	Mammals	58315.9	0.540572
Oreotrochilus_chimborazo	Birds	36894.5	0.541631
Microtus_irani	Mammals	1643.47	0.541652
Cyrtodactylus_sharkari	Reptiles	10.0627	0.542681
Zosterops_flavus	Birds	17721.8	0.543633
Muscisaxicola_albifrons	Birds	285963	0.544009
Garrulax_albogularis	Birds	923133	0.54404
Trachypithecus_poliocephalus	Mammals	110.433	0.54451
Loriculus_philippensis	Birds	276863	0.545201
Geonoma_fosteri	Palms	3144.91	0.54554
Rattus_tanezumi	Mammals	7.18774e+06	0.546136
Aplonis_pelzelni	Birds	61.49	0.547057
Empidonax_affinis	Birds	480233	0.547365
Empidonax_oberholseri	Birds	2.68079e+06	0.547365
Rusa_unicolor	Mammals	7.60718e+06	0.547522
Ctenomys_osvaldoreigi	Mammals	45118.1	0.547524
Wallichia_caryotoides	Palms	413711	0.54779
Avahi_ramanantsoavanai	Mammals	5858.84	0.547898
Tympanuchus_pallidicinctus	Birds	63286.6	0.548122
Butia_exospadix	Palms	17541.3	0.548735
Zosterops_buruensis	Birds	8245.73	0.548918
Eulemur_cinereiceps	Mammals	1825.68	0.549483
Eulemur_collaris	Mammals	8193.83	0.549483
Ogilbia_jewettae	Fish	10119	0.550002
Pudu_mephistophiles	Mammals	131650	0.550065
Calamus_flabellatus	Palms	448745	0.550094
Aglaeactis_castelnaudii	Birds	23294.9	0.550112
Aglaeactis_pamela	Birds	16558.4	0.550112
Lepilemur_grewcockorum	Mammals	140.103	0.550837
Liolaemus_riojanus	Reptiles	28180.3	0.55084
Mico_leucippe	Mammals	71294.3	0.550911
Sundamys_muelleri	Mammals	1417899	0.550988
Zosterops_everetti	Birds	122580	0.552471
Ctenomys_minutus	Mammals	55154.1	0.552652
Oenocarpus_mapora	Palms	2.52012e+06	0.55298
Oenocarpus_minor	Palms	1.03671e+06	0.55298
Phymaturus_aguanegra	Reptiles	7.25964	0.553391
Ctenomys_opimus	Mammals	289519	0.553836
Pithecia_hirsuta	Mammals	170569	0.554039
Stegastes_beebei	Fish	1351973	0.554136
Trapelus_savignii	Reptiles	36690.1	0.554264
Calamus_essigii	Palms	656.511	0.554481
Derilissus_nanus	Fish	12383	0.554549
Avahi_occidentalis	Mammals	3067.56	0.554618
Dicrostonyx_groenlandicus	Mammals	2.54965e+06	0.554794
Butia_catarinensis	Palms	27796.4	0.555406
Aethalops_aequalis	Mammals	93611.8	0.555496
Aethalops_alecto	Mammals	148416	0.555496
Ctenomys_dorbignyi	Mammals	85557.6	0.555751
Rhynchomys_banahao	Mammals	62.1007	0.555769
Rhynchomys_isarogensis	Mammals	38.581	0.555769
Aotus_griseimembra	Mammals	235598	0.555946
Scarus_coeruleus	Fish	6373242	0.55743
Ateles_belzebuth	Mammals	821265	0.557517
Ateles_marginatus	Mammals	527510	0.557517
Tangara_vitriolina	Birds	123913	0.558
Marmota_caligata	Mammals	1.99967e+06	0.558133
Marmota_vancouverensis	Mammals	2072.92	0.558133
Ctenomys_knighti	Mammals	42518.7	0.558282
Proechimys_goeldii	Mammals	1.0365e+06	0.559593
Vidua_purpurascens	Birds	995520	0.560818
Liolaemus_loboi	Reptiles	494.13	0.562057
Lalage_sueurii	Birds	259989	0.562255
Lalage_tricolor	Birds	7.63338e+06	0.562255
Aotus_lemurinus	Mammals	178336	0.562944
Eudorcas_thomsonii	Mammals	158335	0.563092
Hapalemur_meridionalis	Mammals	11044.5	0.563175
Capricornis_sumatraensis	Mammals	3.52673e+06	0.564221
Presbytis_femoralis	Mammals	11355.8	0.565382
Sorex_tenellus	Mammals	65831.2	0.56546
Sciurocheirus_makandensis	Mammals	10284.3	0.565763
Geonoma_braunii	Palms	723.739	0.566676
Lepus_castroviejoi	Mammals	4982.43	0.566855
Lepus_corsicanus	Mammals	105915	0.566855
Melomys_dollmani	Mammals	47425.5	0.567508
Ctenomys_pearsoni	Mammals	23426.5	0.567812
Mazama_rufina	Mammals	53934.4	0.568274
Larus_crassirostris	Birds	187875	0.568384
Trapelus_flavimaculatus	Reptiles	2.13375e+06	0.56964
Amazilia_tobaci	Birds	434771	0.570594
Reithrodontomys_gracilis	Mammals	326863	0.570661
Erophylla_bombifrons	Mammals	83334.1	0.570683
Erophylla_sezekorni	Mammals	123553	0.570683
Zosterops_vaughani	Birds	970.42	0.57112
Pteropus_conspicillatus	Mammals	220982	0.571148
Liolaemus_darwinii	Reptiles	795224	0.571351
Mallomys_gunung	Mammals	934.2	0.572001
Rusa_marianna	Mammals	106866	0.57214
Reithrodontomys_spectabilis	Mammals	490.764	0.572198
Pachycephala_albiventris	Birds	104394	0.57246
Cercomacra_nigricans	Birds	546994	0.573054
Zosterops_natalis	Birds	137.18	0.573433
Liolaemus_dicktracyi	Reptiles	770.786	0.573577
Corvus_brachyrhynchos	Birds	1.15738e+07	0.574071
Chaetodon_kleinii	Fish	764	0.574321
Platycercus_adscitus	Birds	1.46585e+06	0.574697
Platycercus_eximius	Birds	1.0758e+06	0.574697
Epomophorus_grandis	Mammals	511.466	0.575297
Sorex_granarius	Mammals	70026.3	0.575459
Ctenogobius_boleosoma	Fish	8537286	0.575553
Ctenogobius_saepepallens	Fish	5010113	0.575553
Pteropus_chrysoproctus	Mammals	30119.8	0.575674
Cranioleuca_gutturata	Birds	4.16873e+06	0.575682
Camarhynchus_heliobates	Birds	12.04	0.575993
Myotis_adversus	Mammals	56257.2	0.576359
Stegastes_baldwini	Fish	3	0.576386
Ctenomys_brasiliensis	Mammals	3551.7	0.576503
Semnopithecus_priam	Mammals	191847	0.576673
Myotis_macropus	Mammals	1.3337e+06	0.577053
Sorex_nanus	Mammals	998535	0.577087
Uma_inornata	Reptiles	2904.72	0.577654
Uma_notata	Reptiles	17592.4	0.577654
Sorex_leucogaster	Mammals	2063.27	0.577788
Liolaemus_talampaya	Reptiles	2408.83	0.577801
Lepidodactylus_lugubris	Reptiles	7.57436e+06	0.578529
Perognathus_parvus	Mammals	922061	0.578539
Ogilbia_nudiceps	Fish	44036	0.578578
Liolaemus_laurenti	Reptiles	16290	0.578936
Asthenes_dorbignyi	Birds	261391	0.57902
Rhynchomys_soricoides	Mammals	4238.57	0.580142
Rhynchomys_tapulao	Mammals	61.952	0.580142
Coracina_incerta	Birds	348235	0.580965
Coracina_morio	Birds	172302	0.580965
Phymaturus_laurenti	Reptiles	7498.74	0.581712
Moschus_leucogaster	Mammals	226602	0.581734
Ctenomys_juris	Mammals	42976.9	0.581773
Propithecus_coronatus	Mammals	45468.5	0.582732
Liolaemus_tromen	Reptiles	5803.94	0.583521
Genetta_pardina	Mammals	1.44417e+06	0.584675
Pteropus_hypomelanus	Mammals	527563	0.5847
Leopardus_geoffroyi	Mammals	3.53935e+06	0.584834
Loriculus_galgulus	Birds	1.41339e+06	0.585048
Sorex_araneus	Mammals	1.32014e+07	0.585264
Rhinolophus_arcuatus	Mammals	293146	0.585337
Rhinolophus_euryotis	Mammals	884089	0.585337
Vidua_chalybeata	Birds	6.96283e+06	0.585456
Liolaemus_buergeri	Reptiles	48564.4	0.585511
Ctenomys_lami	Mammals	11444.2	0.586312
Aratinga_auricapillus	Birds	65241.8	0.586425
Platyrrhinus_fusciventris	Mammals	2.28959e+06	0.586796
Larus_atlanticus	Birds	50264.3	0.586897
Aythya_baeri	Birds	2.25804e+06	0.587448
Liolaemus_irregularis	Reptiles	3750.55	0.587772
Picumnus_spilogaster	Birds	182979	0.5882
Picumnus_temminckii	Birds	514582	0.5882
Anas_melleri	Birds	210449	0.58899
Coturnix_coturnix	Birds	2.12832e+07	0.589403
Eulemur_fulvus	Mammals	48855.8	0.590136
Haematopus_palliatus	Birds	1.47174e+06	0.590163
Ogilbia_nigromarginata	Fish	74980	0.590763
Liolaemus_albiceps	Reptiles	1378.67	0.590838
Acridotheres_cinereus	Birds	20065.9	0.591669
Acridotheres_fuscus	Birds	2.41113e+06	0.591669
Garrulax_ruficeps	Birds	10390.2	0.591802
Zosterops_kuehni	Birds	794.7	0.591824
Pteroptochos_castaneus	Birds	53074	0.591883
Pteroptochos_tarnii	Birds	275065	0.591883
Limnonectes_ingeri	Amphibians	38508.8	0.591955
Ctenomys_flamarioni	Mammals	35921.7	0.592516
Upucerthia_jelskii	Birds	521980	0.592539
Phymaturus_palluma	Reptiles	14645.4	0.592732
Laephotis_angolensis	Mammals	82593.1	0.593069
Moschus_fuscus	Mammals	213952	0.59435
Coeligena_bonapartei	Birds	34638	0.594357
Coeligena_helianthea	Birds	42112.6	0.594357
Bdeogale_omnivora	Mammals	28684.7	0.595245
Platyrrhinus_chocoensis	Mammals	71784.4	0.595384
Calamus_erioacanthus	Palms	98134	0.595549
Platyrrhinus_angustirostris	Mammals	1.02561e+06	0.596145
Phymaturus_mallimaccii	Reptiles	13.1682	0.596705
Limnonectes_finchi	Amphibians	16833.5	0.596712
Varanus_palawanensis	Reptiles	14629.4	0.597283
Arcos_nudus	Fish	3636584	0.598396
Garrulax_berthemyi	Birds	745866	0.599233
Garrulax_poecilorhynchus	Birds	17759.4	0.599233
Varanus_salvator	Reptiles	3.65644e+06	0.599238
Zosterops_anomalus	Birds	31315.1	0.599254
Dicrostonyx_richardsoni	Mammals	403805	0.600541
Upucerthia_validirostris	Birds	246961	0.601263
Atlapetes_citrinellus	Birds	13460.1	0.601274
Callithrix_flaviceps	Mammals	24860.7	0.601308
Buteo_rufinus	Birds	8.57444e+06	0.601488
Pteropus_griseus	Mammals	223609	0.602022
Zosterops_montanus	Birds	674099	0.602108
Calamus_leloi	Palms	77916.3	0.602218
Gerbillus_occiduus	Mammals	50013	0.602248
Speirops_leucophoeus	Birds	146.64	0.602291
Opistognathus_rosenblatti	Fish	632134	0.603321
Crocidura_negrina	Mammals	464.592	0.603373
Asthenes_baeri	Birds	1.72672e+06	0.60475
Crocidura_panayensis	Mammals	225.334	0.605253
Mico_intermedius	Mammals	63021.1	0.606114
Asthenes_wyatti	Birds	176002	0.606165
Acrocephalus_aequinoctialis	Birds	229.11	0.606446
Ctenomys_dorsalis	Mammals	36161.9	0.607473
Monticola_erythronotus	Birds	377.22	0.607513
Monticola_sharpei	Birds	242865	0.607513
Anas_undulata	Birds	8.47679e+06	0.60757
Coturnix_japonica	Birds	3.24972e+06	0.607672
Choeroniscus_minor	Mammals	5.07941e+06	0.607726
Praomys_daltoni	Mammals	3.19545e+06	0.608028
Dasyprocta_prymnolopha	Mammals	1.94197e+06	0.60839
Cuon_alpinus	Mammals	3.45955e+06	0.609557
Chiropotes_satanas	Mammals	274950	0.609566
Zosterops_explorator	Birds	16653.5	0.610664
Zosterops_meeki	Birds	813.98	0.610664
Zosterops_maderaspatanus	Birds	593025	0.610835
Hypsoblennius_striatus	Fish	146063	0.611311
Praomys_derooi	Mammals	313608	0.611567
Ctenomys_viperinus	Mammals	67777.1	0.612972
Callithrix_aurita	Mammals	160391	0.613156
Ctenomys_validus	Mammals	56371.5	0.613554
Lepilemur_petteri	Mammals	13362.8	0.613875
Phymaturus_sitesi	Reptiles	10.9424	0.613951
Ogilbia_cayorum	Fish	2571355	0.613972
Solomys_salamonis	Mammals	44.7444	0.614099
Pithecia_milleri	Mammals	51755.6	0.614158
Pithecia_napensis	Mammals	152371	0.614158
Ploceus_hypoxanthus	Birds	861169	0.614258
Discosura_langsdorffi	Birds	1.98001e+06	0.614529
Discosura_popelairii	Birds	164970	0.614529
Rhinopoma_muscatellum	Mammals	582291	0.614653
Gerbillus_nanus	Mammals	1.0228e+07	0.61467
Poiana_leightoni	Mammals	49004.3	0.614751
Poiana_richardsonii	Mammals	2.03072e+06	0.614751
Pipile_cujubi	Birds	2.67791e+06	0.615261
Aplonis_metallica	Birds	767162	0.615347
Callithrix_kuhlii	Mammals	45965.1	0.61547
Lepilemur_betsileo	Mammals	2197.49	0.616781
Zosterops_uropygialis	Birds	420.76	0.616915
Acrocephalus_australis	Birds	5.36372e+06	0.617811
Muntiacus_vaginalis	Mammals	5.90089e+06	0.618195
Halichoeres_bathyphilus	Fish	6455575	0.618342
Akodon_mystax	Mammals	17786.2	0.618618
Akodon_paranaensis	Mammals	484584	0.618618
Zosterops_samoensis	Birds	521.64	0.618783
Zosterops_splendidus	Birds	145.07	0.61885
Capra_caucasica	Mammals	2210.4	0.619766
Capra_cylindricornis	Mammals	17158.2	0.619766
Gerbillus_hesperinus	Mammals	726.781	0.619774
Carduelis_spinescens	Birds	117954	0.620276
Pteropus_niger	Mammals	4435.9	0.620569
Eurycea_tridentifera	Amphibians	244.973	0.622337
Elvira_chionura	Birds	9597.91	0.622684
Elvira_cupreiceps	Birds	5223.26	0.622684
Murina_tubinaris	Mammals	56938.9	0.623319
Zosterops_albogularis	Birds	5.3	0.623451
Pteropus_fundatus	Mammals	382.061	0.623508
Conepatus_chinga	Mammals	5.09455e+06	0.623692
Conepatus_semistriatus	Mammals	2.0342e+06	0.623692
Nyctophilus_geoffroyi	Mammals	7.30222e+06	0.623747
Avahi_meridionalis	Mammals	1566.61	0.62409
Felis_nigripes	Mammals	1.95631e+06	0.624574
Zosterops_kulambangrae	Birds	4231.86	0.62472
Ogilbia_robertsoni	Fish	294309	0.625544
Ctenomys_australis	Mammals	38527.4	0.625788
Umbrina_galapagorum	Fish	111988	0.626673
Lepilemur_tymerlachsoni	Mammals	53.2451	0.627681
Lepidopyga_coeruleogularis	Birds	88891.4	0.628104
Turdus_migratorius	Birds	1.6458e+07	0.628613
Turdus_rufitorques	Birds	76537.4	0.628613
Sceloporus_cryptus	Reptiles	1198.76	0.629161
Sceloporus_subpictus	Reptiles	63.1729	0.629161
Epomophorus_minimus	Mammals	266232	0.629362
Strophurus_jeanae	Reptiles	1.37524e+06	0.629802
Strophurus_taeniatus	Reptiles	225422	0.629802
Presbytis_natunae	Mammals	1654.68	0.630088
Bdeogale_jacksoni	Mammals	64384.2	0.630308
Thylamys_pusillus	Mammals	266304	0.630713
Lonchura_striata	Birds	5.42967e+06	0.630849
Anas_superciliosa	Birds	8.84531e+06	0.630925
Felis_bieti	Mammals	621359	0.630927
Hypleurochilus_bermudensis	Fish	2614275	0.631553
Oxymycterus_roberti	Mammals	847322	0.633432
Asthenes_sclateri	Birds	269902	0.633534
Gerbillus_amoenus	Mammals	858594	0.633647
Sporophila_americana	Birds	1.4914e+06	0.633742
Sporophila_corvina	Birds	481828	0.633742
Vulpes_velox	Mammals	599425	0.633807
Platyrrhinus_masu	Mammals	173444	0.633841
Liolaemus_pseudoanomalus	Reptiles	55966.5	0.634018
Ogilbia_mccoskeri	Fish	6908	0.634784
Avahi_cleesei	Mammals	462.299	0.635157
Gerbillus_tarabuli	Mammals	6.35783e+06	0.635223
Thylamys_pulchellus	Mammals	340771	0.635416
Ursus_arctos	Mammals	2.48751e+07	0.63555
Platyrrhinus_ismaeli	Mammals	130406	0.635579
Ctenomys_fulvus	Mammals	97561.7	0.635693
Zosterops_nehrkorni	Birds	15.25	0.635839
Pipra_aureola	Birds	671433	0.635942
Rattus_mollicomulus	Mammals	160.265	0.636452
Lagenorhynchus_australis	MarineMammals	1.66829e+06	0.636969
Lagenorhynchus_cruciger	MarineMammals	6.0863e+07	0.636969
Oxymycterus_hucucha	Mammals	3987.55	0.63715
Starksia_sangreyae	Fish	549047	0.637337
Dasyprocta_ruatanica	Mammals	157.493	0.637592
Carduelis_flammea	Birds	1.86991e+07	0.637971
Ogilbichthys_ferocis	Fish	570	0.638353
Atlapetes_fulviceps	Birds	77616.9	0.63855
Ecnomiohyla_miliaria	Amphibians	4508.02	0.638729
Callicebus_barbarabrownae	Mammals	130501	0.639645
Prionotus_miles	Fish	20574	0.641553
Zosterops_ficedulinus	Birds	439.83	0.641932
Thripophaga_berlepschi	Birds	2584.21	0.64231
Coendou_pruinosus	Mammals	216592	0.642473
Sus_barbatus	Mammals	423447	0.64283
Corvus_caurinus	Birds	396973	0.643061
Thamnophilus_cryptoleucus	Birds	203477	0.643205
Hipposideros_wollastoni	Mammals	33529.9	0.643583
Zosterops_metcalfii	Birds	16906	0.643696
Zosterops_stresemanni	Birds	4360.57	0.643696
Mops_leucostigma	Mammals	215094	0.644146
Prestoea_simplicifolia	Palms	11102.1	0.644155
Prestoea_tenuiramosa	Palms	44839.7	0.644155
Tomicodon_reitzae	Fish	2680481	0.644485
Dasyprocta_guamara	Mammals	8044.73	0.645608
Rhinolophus_hildebrandtii	Mammals	3.20362e+06	0.645716
Petinomys_hageni	Mammals	188.452	0.646407
Cranioleuca_hellmayri	Birds	6775.39	0.64663
Lemmus_amurensis	Mammals	2.11657e+06	0.647095
Lemmus_sibiricus	Mammals	2.16634e+06	0.647095
Colobus_vellerosus	Mammals	472506	0.647221
Petinomys_setosus	Mammals	720089	0.647538
Ogilbia_deroyi	Fish	11228	0.647713
Aythya_nyroca	Birds	6.82751e+06	0.647825
Microcebus_danfossi	Mammals	943.666	0.64843
Cinclodes_albiventris	Birds	859855	0.64845
Presbytis_siamensis	Mammals	161726	0.648785
Gerbillus_hoogstraali	Mammals	6633.2	0.649476
Sus_ahoenobarbus	Mammals	10647.2	0.649581
Coendou_vestitus	Mammals	1455.28	0.649667
Aythya_australis	Birds	6.82501e+06	0.649875
Thamnophilus_nigrocinereus	Birds	1.46771e+06	0.649957
Taterillus_tranieri	Mammals	94043.2	0.650001
Pteropus_pselaphon	Mammals	72.1076	0.650725
Ctenomys_pilarensis	Mammals	45956.8	0.650941
Zosterops_hypoxanthus	Birds	10062.1	0.651197
Calamus_tenompokensis	Palms	46311.7	0.651518
Mops_condylurus	Mammals	9.16369e+06	0.651764
Pygeretmus_pumilio	Mammals	3.43103e+06	0.653657
Rattus_osgoodi	Mammals	6069.21	0.655221
Capricornis_rubidus	Mammals	86713.2	0.655426
Pithecia_vanzolinii	Mammals	49462.8	0.655487
Dactyloscopus_tridigitatus	Fish	6500768	0.656218
Crocidura_stenocephala	Mammals	1384.15	0.656662
Chrotomys_gonzalesi	Mammals	42.127	0.657181
Chrotomys_mindorensis	Mammals	36104.1	0.657181
Myotis_septentrionalis	Mammals	4.94431e+06	0.657404
Taeromys_callitrichus	Mammals	25954.5	0.657447
Ceyx_erithaca	Birds	3.22269e+06	0.658399
Zenaida_macroura	Birds	1.11318e+07	0.65884
Pteropus_rennelli	Mammals	547.47	0.658994
Ortalis_garrula	Birds	109708	0.659023
Ortalis_ruficauda	Birds	474069	0.659023
Petrogale_inornata	Mammals	85550.1	0.660325
Petrogale_mareeba	Mammals	20057.2	0.660325
Thamnophilus_palliatus	Birds	2.5423e+06	0.662574
Thamnophilus_tenuepunctatus	Birds	106397	0.662574
Sus_verrucosus	Mammals	4567.55	0.662916
Manis_pentadactyla	Mammals	2.7696e+06	0.665143
Abrothrix_olivaceus	Mammals	1.08464e+06	0.665398
Solomys_ponceleti	Mammals	11862.6	0.666557
Capra_nubiana	Mammals	70879.2	0.666653
Capra_walie	Mammals	850.02	0.666653
Pipistrellus_crassulus	Mammals	2.6178e+06	0.666824
Paramelomys_levipes	Mammals	27446.7	0.667094
Cyanoramphus_auriceps	Birds	65410.6	0.667267
Mico_marcai	Mammals	7046.26	0.667277
Ctenomys_pontifex	Mammals	82395.6	0.667507
Oenanthe_cypriaca	Birds	9272.53	0.667914
Colobus_guereza	Mammals	2.61183e+06	0.668269
Varanus_prasinus	Reptiles	616557	0.669062
Petinomys_crinitus	Mammals	33901.2	0.669326
Hapalemur_occidentalis	Mammals	26350.5	0.669687
Zosterops_hypolais	Birds	97.97	0.669803
Thripophaga_macroura	Birds	5966.24	0.669955
Epomophorus_crypturus	Mammals	2.09605e+06	0.670212
Acrocephalus_kerearako	Birds	69.45	0.670515
Proechimys_gardneri	Mammals	701105	0.671152
Pachyramphus_spodiurus	Birds	40652.1	0.671355
Ecnomiohyla_minera	Amphibians	156.469	0.671561
Chiropotes_chiropotes	Mammals	1.373e+06	0.671582
Pseudohydromys_patriciae	Mammals	27299.9	0.671654
Haemulon_flaviguttatum	Fish	2942208	0.671807
Haemulon_maculicauda	Fish	4721011	0.671807
Serpophaga_cinerea	Birds	537348	0.671981
Serpophaga_nigricans	Birds	3.66157e+06	0.671981
Arcos_erythrops	Fish	533386	0.672677
Felis_chaus	Mammals	7.38763e+06	0.672718
Kuhlia_mugil	Fish	4587401	0.672731
Pteropus_vetulus	Mammals	16614.5	0.673234
Macaca_sinica	Mammals	46639.1	0.673305
Myotis_auriculus	Mammals	619919	0.673467
Gallinago_stenura	Birds	8.78151e+06	0.673823
Zosterops_japonicus	Birds	3.44119e+06	0.674715
Indicator_maculatus	Birds	4.07295e+06	0.675053
Akodon_fumeus	Mammals	151920	0.675925
Monodelphis_scalops	Mammals	354634	0.676522
Cyanoramphus_novaezelandiae	Birds	3484.5	0.676715
Tarsomys_apoensis	Mammals	4469.06	0.676829
Tarsomys_echinatus	Mammals	470.977	0.676829
Platyrrhinus_recifinus	Mammals	1.01472e+06	0.67804
Akodon_kofordi	Mammals	13691.8	0.678333
Zosterops_modestus	Birds	8.91	0.678585
Harpiocephalus_harpia	Mammals	1.00075e+06	0.678791
Chlorocebus_djamdjamensis	Mammals	9141.8	0.678855
Chlorocebus_tantalus	Mammals	3.96847e+06	0.678859
Cavia_intermedia	Mammals	0.294846	0.679131
Platyrrhinus_umbratus	Mammals	111090	0.67972
Arcos_decoris	Fish	816813	0.679763
Myotis_rufopictus	Mammals	45845.1	0.679968
Avahi_laniger	Mammals	52211.4	0.680395
Melomys_frigicola	Mammals	2709.35	0.680405
Lonchura_quinticolor	Birds	86198.6	0.68144
Lonchura_kelaarti	Birds	139953	0.681879
Pteropus_faunulus	Mammals	480.598	0.682827
Otomys_helleri	Mammals	108709	0.682999
Hydromys_chrysogaster	Mammals	3.72275e+06	0.683064
Rhinopoma_hardwickii	Mammals	1.70236e+07	0.683136
Stegastes_arcifrons	Fish	1160081	0.683196
Dendroica_graciae	Birds	1.12357e+06	0.683199
Dendroica_nigrescens	Birds	1793686	0.683199
Pachyramphus_rufus	Birds	3.99436e+06	0.683236
Muntiacus_atherodes	Mammals	737546	0.683515
Calomys_fecundus	Mammals	54553.8	0.683608
Calomys_venustus	Mammals	58461.2	0.683608
Equus_hemionus	Mammals	348724	0.68441
Pogona_vitticeps	Reptiles	2.33712e+06	0.685096
Sminthopsis_butleri	Mammals	6850.72	0.685388
Cistugo_lesueuri	Mammals	70972.8	0.685521
Cistugo_seabrae	Mammals	318483	0.685521
Sus_philippensis	Mammals	63690.7	0.685791
Miniopterus_egeri	Mammals	27789.5	0.685952
Chiropotes_utahickae	Mammals	354433	0.68647
Gobiesox_papillifer	Fish	2174663	0.686743
Ogilbia_davidsmithi	Fish	100472	0.688008
Liolaemus_lentus	Reptiles	32.6305	0.68846
Varanus_macraei	Reptiles	456.741	0.688633
Zosterops_salvadorii	Birds	404.97	0.689167
Ctenomys_emilianus	Mammals	26323.3	0.689228
Crocidura_pasha	Mammals	551704	0.689456
Ficedula_albicilla	Birds	1.06782e+07	0.689721
Vermivora_luciae	Birds	391345	0.689803
Vermivora_virginiae	Birds	281000	0.689803
Nycteris_hispida	Mammals	1.15788e+07	0.690203
Zosterops_ceylonensis	Birds	8009.59	0.690209
Naemorhedus_caudatus	Mammals	189971	0.690342
Naemorhedus_goral	Mammals	246609	0.690342
Arcos_poecilophthalmos	Fish	107936	0.690417
Genetta_servalina	Mammals	3.19207e+06	0.690562
Indicator_variegatus	Birds	3.47351e+06	0.690891
Nycticebus_kayan	Mammals	255639	0.691151
Selasphorus_rufus	Birds	1.52677e+06	0.691261
Ctenomys_fochi	Mammals	37959.6	0.691338
Centrocercus_minimus	Birds	9683.32	0.691815
Centrocercus_urophasianus	Birds	1.31589e+06	0.691815
Fukomys_vandewoestijneae	Mammals	1243.19	0.693003
Margarornis_squamiger	Birds	469622	0.693379
Phymaturus_aguedae	Reptiles	5.09877	0.69366
Leontocebus_cruzlimai	Mammals	42650.9	0.695059
Leontocebus_weddelli	Mammals	605117	0.695059
Hyporhamphus_roberti_hildebrandi	Fish	2223033	0.695068
Aythya_novaeseelandiae	Birds	162641	0.695164
Geonoma_mooreana	Palms	5921.95	0.695211
Stellula_calliope	Birds	1.20336e+06	0.695344
Lepidopyga_goudoti	Birds	299962	0.695864
Alionematichthys_minyomma	Fish	2285740	0.69615
Spermophilus_fulvus	Mammals	1.85129e+06	0.696325
Madanga_ruficollis	Birds	1363.4	0.696332
Calamus_kontumensis	Palms	612.824	0.696334
Crocidura_negligens	Mammals	198064	0.69766
Canis_lupus	Mammals	5.55789e+07	0.698372
Stegastes_acapulcoensis	Fish	5233529	0.698523
Crocidura_fulvastra	Mammals	4.36276e+06	0.699538
Cercopithecus_lomamiensis	Mammals	19739.4	0.699697
Pipra_fasciicauda	Birds	4.77936e+06	0.699817
Geonoma_laxiflora	Palms	1.31084e+06	0.70013
Geonoma_lehmannii	Palms	989783	0.70013
Leontopithecus_caissara	Mammals	206.522	0.700136
Solomys_salebrosus	Mammals	10059.7	0.700214
Ficedula_parva	Birds	6.00665e+06	0.700345
Martes_zibellina	Mammals	1.00492e+07	0.700802
Sylvisorex_granti	Mammals	30184.4	0.701265
Sylvisorex_vulcanorum	Mammals	16716	0.701265
Cryptotis_goldmani	Mammals	48266.1	0.701591
Coccymys_ruemmleri	Mammals	31874.7	0.702056
Petaurillus_hosei	Mammals	72990.3	0.702256
Tangara_cayana	Birds	5.71322e+06	0.702661
Conolophus_pallidus	Reptiles	24.7595	0.702905
Mimus_dorsalis	Birds	173823	0.702978
Mimus_triurus	Birds	3.28429e+06	0.702978
Anser_brachyrhynchus	Birds	190950	0.70314
Gallinago_megala	Birds	3.44861e+06	0.703491
Equus_kiang	Mammals	1.78996e+06	0.704426
Licuala_spinosa	Palms	903540	0.704431
Cinclodes_comechingonus	Birds	20501.3	0.704546
Peromyscus_boylii	Mammals	2.53504e+06	0.704765
Sminthopsis_bindi	Mammals	45856.4	0.704909
Lepilemur_wrightae	Mammals	587.437	0.705127
Pteropus_howensis	Mammals	7.96852	0.705186
Prestoea_decurrens	Palms	232389	0.705484
Liolaemus_casamiquelai	Reptiles	7027.04	0.705835
Lepus_capensis	Mammals	1.12819e+07	0.706622
Colobus_polykomos	Mammals	337842	0.70695
Taeromys_arcuatus	Mammals	5607.99	0.707111
Cebus_kaapori	Mammals	192053	0.707659
Genetta_abyssinica	Mammals	504194	0.70786
Rattus_ranjiniae	Mammals	56.2267	0.708727
Ogilbichthys_kakuki	Fish	2210240	0.709609
Saguinus_geoffroyi	Mammals	76089	0.709991
Saguinus_oedipus	Mammals	52315.5	0.709991
Avahi_unicolor	Mammals	584.795	0.710571
Peromyscus_simulus	Mammals	11899.8	0.711141
Agelaius_humeralis	Birds	110595	0.711284
Pithecia_cazuzai	Mammals	10138.3	0.711322
Melomys_cooperae	Mammals	3246.13	0.711549
Acridotheres_albocinctus	Birds	328213	0.711659
Crocidura_littoralis	Mammals	1.91279e+06	0.711789
Crocidura_armenica	Mammals	773.492	0.712132
Ogilbichthys_puertoricoensis	Fish	3959	0.712227
Manis_javanica	Mammals	2.33378e+06	0.712295
Proechimys_canicollis	Mammals	32815.2	0.712413
Pontinus_strigatus	Fish	302414	0.712582
Pinanga_salicifolia	Palms	103870	0.712595
Pinanga_disticha	Palms	34033.9	0.71313
Melanomys_caliginosus	Mammals	752988	0.713254
Martes_martes	Mammals	9.90897e+06	0.713816
Naso_hexacanthus	Fish	615	0.713994
Sus_cebifrons	Mammals	2319.33	0.714575
Calamus_heteracanthus	Palms	157590	0.714911
Pithecia_isabela	Mammals	29431.4	0.716012
Ogilbia_cocoensis	Fish	7	0.716016
Pomatorhinus_musicus	Birds	33085.2	0.716071
Rhinolophus_adami	Mammals	314.102	0.716306
Xiphocolaptes_promeropirhynchus	Birds	4.85365e+06	0.716719
Calamopteryx_jeb	Fish	25388	0.716962
Fukomys_ilariae	Mammals	10.7345	0.717292
Zosterops_xanthochroa	Birds	17202.1	0.717345
Lepilemur_seali	Mammals	7441.26	0.717468
Phodopus_campbelli	Mammals	2.05001e+06	0.717822
Phodopus_sungorus	Mammals	1.17978e+06	0.717822
Agelaius_xanthomus	Birds	261.5	0.718009
Cryptotis_peregrina	Mammals	688.166	0.719004
Nycteris_thebaica	Mammals	1.44763e+07	0.719513
Pithecia_chrysocephala	Mammals	115134	0.71989
Amazilia_saucerrottei	Birds	245059	0.720065
Oxymycterus_inca	Mammals	363009	0.720931
Muntiacus_putaoensis	Mammals	88797.1	0.72132
Rattus_montanus	Mammals	318.019	0.72175
Rhinolophus_huananus	Mammals	648732	0.721794
Solomys_sapientis	Mammals	3849.37	0.721847
Margarornis_bellulus	Birds	194.36	0.721963
Litoria_freycineti	Amphibians	58840.1	0.722066
Litoria_latopalmata	Amphibians	1.54489e+06	0.722066
Opistognathus_punctatus	Fish	2940957	0.722344
Opistognathus_robinsi	Fish	871139	0.722344
Ctenomys_pundti	Mammals	10526.4	0.722677
Petinomys_mindanensis	Mammals	32646.3	0.723407
Chaetodipus_eremicus	Mammals	540866	0.723635
Amazilia_fimbriata	Birds	1.07401e+07	0.724739
Bdeogale_crassicauda	Mammals	1.50669e+06	0.725628
Proechimys_semispinosus	Mammals	350341	0.725886
Prestoea_schultzeana	Palms	850669	0.725997
Rhinolophus_nereis	Mammals	1548.46	0.726133
Fukomys_ochraceocinereus	Mammals	787944	0.726278
Crocidura_malayana	Mammals	175884	0.7266
Pteropus_caniceps	Mammals	22658.5	0.726685
Hapalemur_alaotrensis	Mammals	217.519	0.727649
Hypsiboas_latistriatus	Amphibians	17.9172	0.728472
Zosterops_inornatus	Birds	1159.54	0.728558
Livistona_nitida	Palms	14858	0.729281
Acrocephalus_caffer	Birds	401.36	0.72937
Leontocebus_fuscicollis	Mammals	437652	0.730055
Leontocebus_nigrifrons	Mammals	48479.6	0.730055
Megazosterops_palauensis	Birds	413.29	0.730352
Derilissus_kremnobates	Fish	334	0.730574
Rhinopithecus_bieti	Mammals	29770.1	0.730703
Rhinopithecus_strykeri	Mammals	204.263	0.730703
Alouatta_arctoidea	Mammals	409144	0.730946
Glareola_nordmanni	Birds	2.2518e+06	0.731012
Oligoryzomys_delticola	Mammals	373019	0.73138
Livistona_decora	Palms	184687	0.731593
Zosterops_minor	Birds	225592	0.732505
Rattus_mindorensis	Mammals	5046.4	0.73271
Chaetodipus_penicillatus	Mammals	396742	0.733144
Nyctophilus_gouldi	Mammals	1.37052e+06	0.733177
Rattus_xanthurus	Mammals	15974	0.733997
Sicista_strandi	Mammals	652089	0.734079
Alouatta_puruensis	Mammals	1.0515e+06	0.734154
Sus_oliveri	Mammals	2465.38	0.734249
Lonchura_castaneothorax	Birds	1.85044e+06	0.734274
Ogilbichthys_tobagoensis	Fish	15917	0.734461
Crocidura_viaria	Mammals	8.25272e+06	0.73492
Microcebus_gerpi	Mammals	20.794	0.735641
Oligoryzomys_eliurus	Mammals	2.27328e+06	0.73578
Myzopoda_aurita	Mammals	107892	0.736426
Myzopoda_schliemanni	Mammals	36545.3	0.736426
Eleutherodactylus_chlorophenax	Amphibians	455.254	0.736437
Eleutherodactylus_nortoni	Amphibians	2582.94	0.736437
Xiphocolaptes_major	Birds	1.46186e+06	0.736907
Histiotus_montanus	Mammals	3.30246e+06	0.737121
Nyctophilus_heran	Mammals	1260.77	0.737153
Starksia_rava	Fish	58509	0.737813
Calamus_insignis	Palms	43794.4	0.738452
Ctenomys_bergi	Mammals	5393.26	0.738885
Miniopterus_brachytragos	Mammals	3046.99	0.73896
Ogilbia_tyleri	Fish	51905	0.739077
Petinomys_vordermanni	Mammals	115003	0.739188
Cranioleuca_muelleri	Birds	73902.8	0.740324
Saimiri_ustus	Mammals	882337	0.74049
Ctenomys_famosus	Mammals	39358.4	0.740559
Pteropus_personatus	Mammals	25447.2	0.740604
Urocitellus_canus	Mammals	217877	0.74081
Urocitellus_mollis	Mammals	416792	0.74081
Brucepattersonius_griserufescens	Mammals	48854.7	0.740978
Dicrostonyx_nunatakensis	Mammals	54362	0.741097
Rattus_richardsoni	Mammals	7021.1	0.741382
Ogilbia_sabaji	Fish	1276005	0.742234
Thripophaga_cherriei	Birds	9.87	0.742754
Cryptoblepharus_africanus	Reptiles	103053	0.74361
Arcos_rhodospilus	Fish	1736768	0.74405
Prosciurillus_leucomus	Mammals	37944.7	0.74416
Hypsiboas_polytaenius	Amphibians	137950	0.744582
Bunomys_torajae	Mammals	387.106	0.744627
Euplectes_nigroventris	Birds	170115	0.745937
Euplectes_orix	Birds	2.96859e+06	0.745937
Opistognathus_rhomaleus	Fish	2057396	0.746182
Cryptoblepharus_voeltzkowi	Reptiles	83.3905	0.74685
Ptychosperma_macarthurii	Palms	354302	0.747231
Rhinolophus_hilli	Mammals	122.852	0.747411
Lepilemur_milanoii	Mammals	2582.35	0.749406
Calamus_pilosellus	Palms	337912	0.749597
Pteropus_keyensis	Mammals	1078.25	0.749801
Coracina_sula	Birds	4678.13	0.749815
Tarphonomus_certhioides	Birds	1.26759e+06	0.750701
Tarphonomus_harterti	Birds	70447.4	0.750701
Mayrornis_lessoni	Birds	17898.2	0.751064
Mico_nigriceps	Mammals	31852.4	0.751237
Mico_saterei	Mammals	19408.4	0.751237
Ogilbia_galapagosensis	Fish	615	0.75145
Calamopteryx_goslinei	Fish	3116805	0.751869
Calamus_symphysipus	Palms	32218.1	0.751936
Amazilia_lactea	Birds	2.68568e+06	0.752054
Aotus_jorgehernandezi	Mammals	1194.11	0.7525
Ogcocephalus_notatus	Fish	628617	0.752534
Myoictis_melas	Mammals	401258	0.752559
Myoictis_wavicus	Mammals	109.437	0.752559
Bubalus_depressicornis	Mammals	101849	0.752632
Bubalus_quarlesi	Mammals	70496.9	0.752632
Mico_acariensis	Mammals	22589	0.753547
Muntiacus_truongsonensis	Mammals	7270.84	0.75417
Parula_pitiayumi	Birds	8.36512e+06	0.75467
Presbytis_hosei	Mammals	125880	0.755673
Melomys_bougainville	Mammals	12470.6	0.755893
Ogilbia_boehlkei	Fish	1291357	0.75667
Elops_smithi	Fish	7371278	0.756711
Microsciurus_mimulus	Mammals	161303	0.756954
Saguinus_leucopus	Mammals	57233.4	0.757472
Ctenomys_talarum	Mammals	51402.7	0.757732
Chamaedorea_guntheriana	Palms	1191.76	0.758238
Chamaedorea_parvifolia	Palms	10370.7	0.758238
Geonoma_scoparia	Palms	1358.96	0.758438
Vidua_obtusa	Birds	3.24242e+06	0.758466
Pithecia_mittermeieri	Mammals	838179	0.758503
Vulpes_macrotis	Mammals	1.61591e+06	0.758707
Propithecus_edwardsi	Mammals	913.198	0.75924
Epomophorus_anselli	Mammals	3112.69	0.759521
Epomops_dobsonii	Mammals	1.37471e+06	0.759752
Polyplectron_bicalcaratum	Birds	1.09533e+06	0.760077
Polyplectron_chalcurum	Birds	83208.6	0.760077
Bangsia_aureocincta	Birds	1199.64	0.760462
Bangsia_edwardsi	Birds	19030.9	0.760462
Mico_emiliae	Mammals	152940	0.761381
Larus_delawarensis	Birds	5.39642e+06	0.761824
Cercopithecus_sclateri	Mammals	35011.8	0.76203
Diplectrum_bivittatum	Fish	7931295	0.762397
Diplectrum_formosum	Fish	8409119	0.762397
Pseudohydromys_berniceae	Mammals	46759.4	0.762678
Avahi_peyrierasi	Mammals	4395.63	0.762749
Zosterops_rennellianus	Birds	669.69	0.763117
Crocidura_attenuata	Mammals	4.71031e+06	0.76363
Miniopterus_fuscus	Mammals	2999.83	0.764002
Miniopterus_newtoni	Mammals	854.38	0.764002
Natalus_espiritosantensis	Mammals	2.49854e+06	0.764084
Leontopithecus_chrysopygus	Mammals	63971.8	0.764213
Natalus_mexicanus	Mammals	2.44285e+06	0.764265
Liolaemus_goetschi	Reptiles	34151	0.76493
Proechimys_kulinae	Mammals	87172.5	0.765254
Platyrrhinus_nigellus	Mammals	636173	0.765404
Gerbillus_aquilus	Mammals	561099	0.766491
Nomascus_gabriellae	Mammals	39928.5	0.767233
Tarsius_pumilus	Mammals	398.393	0.767723
Mysateles_prehensilis	Mammals	107157	0.767839
Ramphocelus_dimidiatus	Birds	475289	0.767904
Ramphocelus_nigrogularis	Birds	2.10705e+06	0.767904
Rhinolophus_rufus	Mammals	34949.5	0.768081
Anolis_chrysops	Reptiles	1.71603	0.768238
Anolis_marmoratus	Reptiles	1460.49	0.768238
Petaurillus_kinlochii	Mammals	8094.39	0.768716
Microcebus_arnholdi	Mammals	776.437	0.768759
Pygeretmus_zhitkovi	Mammals	103036	0.769248
Phymaturus_extrilidus	Reptiles	12.7773	0.769478
Phymaturus_punae	Reptiles	13.0973	0.769478
Ammodytoides_gilli	Fish	3191592	0.769587
Mops_niangarae	Mammals	23299.1	0.769742
Ogilbia_boydwalkeri	Fish	67017	0.77026
Ogilbia_ventralis	Fish	170496	0.77026
Pipilo_erythrophthalmus	Birds	3.16202e+06	0.770383
Mico_humeralifer	Mammals	64003.7	0.770405
Mesocapromys_angelcabrerai	Mammals	3.55245	0.770541
Derilissus_vittiger	Fish	1	0.770579
Eudorcas_albonotata	Mammals	129368	0.770952
Aconaemys_fuscus	Mammals	32001.1	0.771311
Aconaemys_sagei	Mammals	40571.7	0.771311
Murina_leucogaster	Mammals	1.77389e+06	0.771541
Connochaetes_gnou	Mammals	405040	0.771628
Connochaetes_taurinus	Mammals	3.1037e+06	0.771628
Aythya_innotata	Birds	597.73	0.772397
Phyllomys_dasythrix	Mammals	553453	0.772588
Anas_falcata	Birds	5.49016e+06	0.772732
Dipodomys_agilis	Mammals	38685.5	0.773173
Dipodomys_simulans	Mammals	98132.8	0.773173
Epinephelus_clippertonensis	Fish	142880	0.77333
Epinephelus_labriformis	Fish	7021522	0.77333
Butia_odorata	Palms	122432	0.773382
Gerbillus_bottai	Mammals	31967.7	0.773504
Liolaemus_chacabucoense	Reptiles	16.5504	0.773854
Prionailurus_rubiginosus	Mammals	2.42757e+06	0.773906
Petrogale_penicillata	Mammals	101996	0.7742
Zosterops_meyeni	Birds	105626	0.774561
Muntiacus_puhoatensis	Mammals	469.051	0.775413
Pinanga_versicolor	Palms	18815.6	0.775439
Murina_shuipuensis	Mammals	298.376	0.776309
Pristipomoides_zonatus	Fish	308	0.776825
Uropterygius_macrocephalus	Fish	5985660	0.777417
Petinomys_fuscocapillus	Mammals	56944.3	0.777746
Miniopterus_maghrebensis	Mammals	272734	0.778726
Muntiacus_crinifrons	Mammals	114285	0.779065
Fukomys_anselli	Mammals	23464.2	0.779544
Nyctimene_rabori	Mammals	17811.2	0.779736
Derilissus_altifrons	Fish	164011	0.779898
Pteropus_aruensis	Mammals	7076.3	0.779932
Parula_americana	Birds	3.3557e+06	0.780292
Artamus_personatus	Birds	7.50086e+06	0.780472
Ogilbia_sedorae	Fish	557445	0.780822
Geonoma_santanderensis	Palms	2665.31	0.781268
Zosterops_minutus	Birds	1159.54	0.781282
Carduelis_spinoides	Birds	491505	0.78135
Aotus_brumbacki	Mammals	124803	0.781558
Pteropus_melanopogon	Mammals	31455.5	0.781768
Dicrostonyx_vinogradovi	Mammals	7721.92	0.782415
Carduelis_siemiradzkii	Birds	18291.4	0.782557
Rhinolophus_willardi	Mammals	3611.42	0.782681
Axis_calamianensis	Mammals	1353.6	0.782697
Phymaturus_antofagastensis	Reptiles	673.716	0.782866
Pithecia_albicans	Mammals	63593	0.783082
Calamus_manan	Palms	178658	0.78324
Mesocapromys_auritus	Mammals	83.4055	0.783509
Melomys_aerosus	Mammals	1323.02	0.783692
Ogilbichthys_haitiensis	Fish	17	0.783959
Licuala_petiolulata	Palms	18846.7	0.784207
Turdus_ignobilis	Birds	2.66428e+06	0.784687
Turdus_maranonicus	Birds	39621.9	0.784687
Phymaturus_bibronii	Reptiles	25.7245	0.784835
Vidua_paradisaea	Birds	4.6744e+06	0.784904
Dicrurus_aldabranus	Birds	159.48	0.785274
Pristimantis_boulengeri	Amphibians	31791.6	0.785343
Anas_strepera	Birds	1.85524e+07	0.785982
Aspidoscelis_rodecki	Reptiles	141.903	0.786047
Miniopterus_mahafaliensis	Mammals	107923	0.786182
Fukomys_zechi	Mammals	22642.6	0.78628
Veniliornis_mixtus	Birds	3.64505e+06	0.786289
Grammonus_claudei	Fish	3793417	0.786541
Calamus_rhytidomus	Palms	62123	0.786723
Nyctophilus_sherrini	Mammals	49036.8	0.78693
Kupeornis_chapini	Birds	43947	0.787289
Muscisaxicola_maclovianus	Birds	488724	0.787544
Zosterops_stalkeri	Birds	11743.2	0.787693
Dasyprocta_coibae	Mammals	500.481	0.787734
Semnopithecus_schistaceus	Mammals	275803	0.788064
Semnopithecus_ajax	Mammals	8484.42	0.788335
Phyllomys_kerri	Mammals	2125.54	0.788494
Histiotus_humboldti	Mammals	165112	0.788519
Hystrix_sumatrae	Mammals	432347	0.7889
Eligmodontia_typus	Mammals	923548	0.789007
Lepilemur_edwardsi	Mammals	9106.04	0.790146
Poospiza_melanoleuca	Birds	1.48263e+06	0.790162
Phylloscopus_hainanus	Birds	13199.6	0.790798
Melomys_fraterculus	Mammals	156.786	0.790915
Diglossa_gloriosissima	Birds	1245.03	0.791644
Diglossa_lafresnayii	Birds	109696	0.791644
Zosterops_cinereus	Birds	445.39	0.791749
Pteropus_cognatus	Mammals	3126.19	0.791785
Chaerephon_gallagheri	Mammals	314.377	0.792222
Crocidura_zaitsevi	Mammals	9185.28	0.792785
Litoria_amboinensis	Amphibians	187134	0.793051
Litoria_darlingtoni	Amphibians	32861.6	0.793051
Suncus_etruscus	Mammals	3.32412e+06	0.793063
Dicrurus_forficatus	Birds	591729	0.793231
Trachyscorpia_osheri	Fish	615	0.793347
Rhipidomys_venezuelae	Mammals	173462	0.793353
Calamus_javensis	Palms	952011	0.793375
Pinanga_albescens	Palms	24598.9	0.793733
Miniopterus_petersoni	Mammals	7652.39	0.793771
Nanorana_arnoldi	Amphibians	17560.3	0.794147
Rattus_burrus	Mammals	1131.14	0.794735
Histiotus_alienus	Mammals	698732	0.795202
Haeromys_pusillus	Mammals	40398.5	0.795412
Gerbillus_pusillus	Mammals	542063	0.795499
Sicista_betulina	Mammals	6.79592e+06	0.795819
Ambystoma_andersoni	Amphibians	18.9457	0.796224
Melomys_rufescens	Mammals	774197	0.796719
Rhinolophus_hillorum	Mammals	26437.3	0.797507
Lygisaurus_laevis	Reptiles	10885	0.797636
Genetta_angolensis	Mammals	1.40772e+06	0.798061
Rhinolophus_sakejiensis	Mammals	308.828	0.79834
Bythites_gerdae	Fish	50089	0.798546
Tragulus_williamsoni	Mammals	317.802	0.799251
Petrogale_herberti	Mammals	283187	0.799461
Poospiza_cinerea	Birds	1.13102e+06	0.799636
Sorex_ventralis	Mammals	63377.2	0.799931
Sauromalus_hispidus	Reptiles	979.46	0.800015
Sauromalus_varius	Reptiles	39.7467	0.800015
Sylvilagus_bachmani	Mammals	342439	0.800357
Orthogeomys_cuniculus	Mammals	272.399	0.800412
Myrmotherula_pacifica	Birds	236644	0.800532
Crocidura_jenkinsi	Mammals	76.855	0.800866
Carduelis_ambigua	Birds	858337	0.800937
Odorrana_jingdongensis	Amphibians	111405	0.800987
Cranioleuca_subcristata	Birds	182930	0.801001
Pseudohydromys_occidentalis	Mammals	1125.98	0.801057
Procyon_lotor	Mammals	1.17025e+07	0.801354
Zosterops_atriceps	Birds	23299	0.801461
Psalidoprocne_fuliginosa	Birds	3496.28	0.801965
Psalidoprocne_pristoptera	Birds	8.27721e+06	0.801965
Alouatta_nigerrima	Mammals	237677	0.802081
Nyctinomops_laticaudatus	Mammals	1.31796e+07	0.802088
Coendou_roosmalenorum	Mammals	170004	0.802536
Nyctinomops_femorosaccus	Mammals	1.2573e+06	0.802859
Phyllomys_medius	Mammals	504141	0.80374
Phyllomys_unicolor	Mammals	4510.44	0.80374
Melomys_paveli	Mammals	229.484	0.803814
Graphiurus_crassicaudatus	Mammals	513130	0.804105
Dypsis_tsaravoasira	Palms	83892.7	0.804656
Myrmotherula_surinamensis	Birds	1.27757e+06	0.804967
Crocidura_lucina	Mammals	5588.75	0.805019
Artamus_superciliosus	Birds	7.16267e+06	0.805215
Diclidurus_albus	Mammals	1.25747e+07	0.805217
Diclidurus_ingens	Mammals	2.10216e+06	0.805217
Microcebus_marohita	Mammals	28.563	0.80538
Hipposideros_einnaythu	Mammals	5700.23	0.80543
Crocidura_arispa	Mammals	1052.71	0.805905
Zosterops_poliogastrus	Birds	443770	0.806015
Paradoxornis_webbianus	Birds	4.34711e+06	0.806875
Liolaemus_kolengh	Reptiles	33.3288	0.807451
Liolaemus_silvanae	Reptiles	8831.95	0.807451
Lepilemur_scottorum	Mammals	2003.94	0.807581
Tomicodon_prodomus	Fish	2158	0.807638
Zosterops_senegalensis	Birds	8.73749e+06	0.807956
Rhinolophus_bocharicus	Mammals	926034	0.808136
Crocidura_grandis	Mammals	536.012	0.808288
Taeromys_microbullatus	Mammals	398.19	0.808991
Melomys_capensis	Mammals	31602.4	0.809969
Thripophaga_fusciceps	Birds	514582	0.810198
Pteropus_rayneri	Mammals	30746.8	0.810263
Zosterops_grayi	Birds	556.55	0.810645
Saccogaster_melanomycter	Fish	346	0.81085
Microcebus_margotmarshae	Mammals	908.454	0.811143
Lygisaurus_aeratus	Reptiles	123463	0.811506
Holcosus_festivus	Reptiles	601204	0.812116
Zosterops_sanctaecrucis	Birds	501.65	0.812308
Holcosus_quadrilineatus	Reptiles	41833.4	0.812442
Glareola_pratincola	Birds	5.35179e+06	0.812457
Calamus_minahassae	Palms	35823.6	0.812807
Tepuihyla_rodriguezi	Amphibians	955.982	0.813008
Zosterops_oleagineus	Birds	97.97	0.813376
Sorex_lyelli	Mammals	3095.73	0.813401
Eunymphicus_cornutus	Birds	826.21	0.814673
Eunymphicus_uvaeensis	Birds	153.08	0.814673
Ateles_chamek	Mammals	2.61941e+06	0.815005
Calamus_myriacanthus	Palms	95076	0.815299
Pygeretmus_platyurus	Mammals	926499	0.815585
Microsciurus_santanderensis	Mammals	23061.4	0.81559
Nesokia_indica	Mammals	3.60406e+06	0.815707
Phaner_pallescens	Mammals	47923.6	0.815725
Peromyscus_melanurus	Mammals	3804.78	0.816161
Somateria_fischeri	Birds	1.06884e+06	0.816311
Sorex_macrodon	Mammals	12849.8	0.816586
Picoides_nuttallii	Birds	183834	0.816637
Picoides_scalaris	Birds	2.90247e+06	0.816637
Taeromys_celebensis	Mammals	87252.4	0.816744
Butia_microspadix	Palms	26886.3	0.816769
Malacoctenus_sudensis	Fish	2017690	0.816874
Miniopterus_manavi	Mammals	514182	0.816971
Phyllomys_thomasi	Mammals	343.04	0.81701
Melomys_lutillus	Mammals	342963	0.817017
Doricha_eliza	Birds	2908.29	0.817525
Doricha_enicura	Birds	78586.9	0.817525
Alouatta_juara	Mammals	2.35269e+06	0.818119
Calamus_moti	Palms	61674.7	0.818444
Synallaxis_fuscorufa	Birds	5052.52	0.818641
Picoides_arizonae	Birds	330143	0.818962
Picoides_stricklandi	Birds	18699.3	0.818962
Propithecus_diadema	Mammals	16510.7	0.819889
Emblemaria_vitta	Fish	1517508	0.820158
Gerbillus_jamesi	Mammals	814.18	0.820233
Pteropus_intermedius	Mammals	1865.14	0.821112
Oxymycterus_caparoae	Mammals	63516.4	0.821763
Calamus_ruvidus	Palms	8241.72	0.821835
Fluvicola_pica	Birds	1.65842e+06	0.821862
Cercopithecus_pogonias	Mammals	1.10901e+06	0.822012
Zosterops_finschii	Birds	445.06	0.822046
Moschus_anhuiensis	Mammals	13041	0.822732
Moschus_berezovskii	Mammals	1.61128e+06	0.822732
Vulpes_rueppellii	Mammals	1.27028e+07	0.823474
Vulpes_vulpes	Mammals	4.8523e+07	0.823474
Microcebus_mamiratra	Mammals	136.211	0.823519
Zyzomys_palatalis	Mammals	2596.85	0.823807
Ogilbia_suarezae	Fish	3723097	0.823807
Sorex_kozlovi	Mammals	67.2253	0.824088
Sciurus_granatensis	Mammals	994985	0.824696
Callosciurus_phayrei	Mammals	154514	0.825029
Gerbillus_dunni	Mammals	361772	0.825072
Oxymycterus_hispidus	Mammals	439452	0.825095
Zosterops_mouroniensis	Birds	71.7	0.825576
Rhinolophus_coelophyllus	Mammals	428486	0.825812
Phyllomys_sulinus	Mammals	580941	0.825884
Gerbillus_watersi	Mammals	123943	0.825984
Oenanthe_bottae	Birds	5.13907e+06	0.826598
Tateomys_macrocercus	Mammals	970.861	0.826622
Tateomys_rhinogradoides	Mammals	2174.08	0.826622
Yuhina_everetti	Birds	183515	0.826936
Coccymys_kirrhos	Mammals	19441.3	0.82701
Hadromys_humei	Mammals	2060	0.827701
Hadromys_yunnanensis	Mammals	2715.61	0.827701
Pyrrhura_lepida	Birds	548390	0.827787
Coeligena_lutetiae	Birds	63339.4	0.828016
Calamus_sarawakensis	Palms	148172	0.828086
Microsciurus_alfari	Mammals	118205	0.828125
Myotis_aurascens	Mammals	2.6079e+06	0.828255
Pseudogilbia_sanblasensis	Fish	615	0.828827
Crocidura_turba	Mammals	4.90972e+06	0.829272
Cryptotis_brachyonyx	Mammals	10595.5	0.829515
Sphaerodactylus_ocoae	Reptiles	285.493	0.829524
Niviventer_lepturus	Mammals	7626.35	0.829579
Crocidura_tansaniana	Mammals	5004.38	0.829727
Uraeginthus_bengalus	Birds	7.64784e+06	0.830219
Uraeginthus_cyanocephalus	Birds	756368	0.830219
Alouatta_discolor	Mammals	378199	0.830429
Carduelis_olivacea	Birds	173163	0.831054
Rhinolophus_lepidus	Mammals	3.52622e+06	0.831187
Rhinolophus_pusillus	Mammals	3.6002e+06	0.831187
Mirzamys_louiseae	Mammals	9551.15	0.831293
Mirzamys_norahae	Mammals	7129.93	0.831293
Molossus_coibensis	Mammals	6.84513e+06	0.831401
Attila_torridus	Birds	5579.78	0.831406
Gyps_indicus	Birds	1.11799e+06	0.83158
Oenanthe_isabellina	Birds	1.17107e+07	0.831585
Zosterops_borbonicus	Birds	4418.34	0.832431
Ctenomys_haigi	Mammals	26930.7	0.832552
Gobiesox_nigripinnis	Fish	1526316	0.832861
Taeromys_taerae	Mammals	4384.55	0.832904
Celeus_flavescens	Birds	3.70946e+06	0.833844
Crocidura_ramona	Mammals	1515.75	0.834113
Coeligena_orina	Birds	1794.64	0.834283
Werneria_mertensiana	Amphibians	1748.76	0.834293
Garrulax_perspicillatus	Birds	1.36704e+06	0.834751
Balaenoptera_borealis	MarineMammals	2.62885e+08	0.835455
Pithecia_aequatorialis	Mammals	46044.5	0.835484
Melomys_fulgens	Mammals	90.5938	0.835676
Cranioleuca_demissa	Birds	77222.4	0.836478
Sorex_longirostris	Mammals	1.64742e+06	0.836654
Balaenoptera_edeni	MarineMammals	205162574	0.837001
Phymaturus_roigorum	Reptiles	19159.9	0.837261
Talpa_europaea	Mammals	6.43906e+06	0.837474
Galidictis_fasciata	Mammals	83061	0.837603
Galidictis_grandidieri	Mammals	1000.13	0.837603
Fluvicola_albiventer	Birds	5.61802e+06	0.837634
Uromys_anak	Mammals	208931	0.837854
Chaerephon_bemmeleni	Mammals	675691	0.83786
Rattus_marmosurus	Mammals	94284.5	0.838105
Rhinolophus_shameli	Mammals	584261	0.838321
Ctenomys_sociabilis	Mammals	22818.1	0.838444
Callicebus_personatus	Mammals	143723	0.838522
Lonchura_malacca	Birds	573511	0.838909
Lerista_simillima	Reptiles	15121.6	0.839408
Pipistrellus_maderensis	Mammals	4218.66	0.840137
Geonoma_brenesii	Palms	3749.96	0.840384
Geonoma_monospatha	Palms	11998.9	0.840384
Pinanga_lepidota	Palms	21917.9	0.840425
Nyctophilus_arnhemensis	Mammals	707989	0.840784
Zyzomys_maini	Mammals	21289.1	0.840976
Epomophorus_labiatus	Mammals	1.77645e+06	0.841073
Habromys_schmidlyi	Mammals	81.3809	0.841292
Talpa_occidentalis	Mammals	476899	0.841397
Liolaemus_anomalus	Reptiles	10838	0.841846
Pyrrhura_leucotis	Birds	306686	0.842143
Taeromys_punicans	Mammals	1657.28	0.842731
Selasphorus_scintilla	Birds	9422.6	0.842738
Sylvilagus_varynaensis	Mammals	15354.3	0.843523
Ergaticus_ruber	Birds	232459	0.844017
Ergaticus_versicolor	Birds	17025.1	0.844017
Gyps_coprotheres	Birds	671208	0.845273
Pinaroloxias_inornata	Birds	24.76	0.845444
Monarcha_castaneiventris	Birds	21592.2	0.845496
Berylmys_mackenziei	Mammals	101869	0.845639
Caledoniscincus_terma	Reptiles	1.71901	0.845653
Pseudacris_clarkii	Amphibians	543089	0.845736
Pseudacris_maculata	Amphibians	5.60325e+06	0.845736
Schizoeaca_palpebralis	Birds	11496.4	0.84588
Cranioleuca_pallida	Birds	694100	0.845882
Lemniscomys_bellieri	Mammals	243100	0.84597
Nyctophilus_nebulosus	Mammals	0.245175	0.846082
Psarocolius_bifasciatus	Birds	4.57351e+06	0.846395
Vini_peruviana	Birds	58.62	0.846983
Ambystoma_mexicanum	Amphibians	103.211	0.847088
Agapornis_personatus	Birds	203564	0.847096
Geonoma_oligoclona	Palms	267281	0.847251
Veniliornis_lignarius	Birds	597482	0.847254
Pyrrhura_griseipectus	Birds	686.2	0.847667
Oryx_beisa	Mammals	982024	0.848098
Oryx_gazella	Mammals	1.77386e+06	0.848098
Ctenosaura_melanosterna	Reptiles	583.941	0.848413
Laephotis_namibensis	Mammals	27884.8	0.848503
Psarocolius_montezuma	Birds	497554	0.849396
Crocidura_jouvenetae	Mammals	223759	0.84961
Coccyzus_ferrugineus	Birds	24.76	0.849722
Coccyzus_minor	Birds	1.10529e+06	0.849722
Orthogeomys_heterodus	Mammals	1199.44	0.850264
Pseudohydromys_musseri	Mammals	546.89	0.850731
Rattus_lugens	Mammals	6044.63	0.850793
Peromyscus_eva	Mammals	39228.3	0.851028
Cercopithecus_mona	Mammals	653339	0.851222
Phylloscopus_ogilviegranti	Birds	887609	0.851244
Rattus_tawitawiensis	Mammals	398.929	0.851487
Molossus_rufus	Mammals	1.4887e+07	0.851913
Ctenosaura_quinquecarinata	Reptiles	18878.5	0.851989
Thlypopsis_inornata	Birds	20048.3	0.851994
Tetrax_tetrax	Birds	5.06174e+06	0.852071
Bdeogale_nigripes	Mammals	2.12465e+06	0.852137
Lemniscomys_macculus	Mammals	755788	0.852316
Acyrtops_amplicirrus	Fish	2917805	0.852457
Acyrtops_beryllinus	Fish	3450233	0.852457
Sylvilagus_cunicularius	Mammals	325576	0.852604
Stathmonotus_tekla	Fish	2804513	0.852718
Muntiacus_gongshanensis	Mammals	84905.9	0.852813
Pyrrhura_melanura	Birds	1.53609e+06	0.852852
Todiramphus_chloris	Birds	3.82815e+06	0.853348
Muscisaxicola_juninensis	Birds	514055	0.853375
Muscisaxicola_alpinus	Birds	42973.2	0.853465
Rhinella_cerradensis	Amphibians	219501	0.853591
Lonchophylla_orienticollina	Mammals	223822	0.853613
Ramphocelus_flammigerus	Birds	31694.7	0.853735
Varanus_togianus	Reptiles	149653	0.854028
Ctenosaura_bakeri	Reptiles	36.0842	0.854101
Licuala_grandis	Palms	1626.99	0.854173
Zosterops_griseovirescens	Birds	14.7	0.854188
Pipilo_maculatus	Birds	3.63095e+06	0.854268
Gerbillus_somalicus	Mammals	52922.2	0.854669
Gerbillus_rosalinda	Mammals	167273	0.855911
Sorex_emarginatus	Mammals	30595.1	0.855946
Gyps_tenuirostris	Birds	705181	0.856046
Tangara_viridicollis	Birds	102254	0.856087
Epomops_buettikoferi	Mammals	1.08613e+06	0.856181
Pithecia_rylandsi	Mammals	123814	0.856418
Sporophila_albogularis	Birds	910904	0.857509
Ortalis_vetula	Birds	603226	0.857558
Werneria_tandyi	Amphibians	232.8	0.857708
Hipposideros_semoni	Mammals	76808.3	0.858515
Brookesia_antakarana	Reptiles	775.886	0.858791
Sciurus_sanborni	Mammals	67262.2	0.858905
Dypsis_acaulis	Palms	1996.46	0.859152
Pseudomys_shortridgei	Mammals	31572.9	0.859207
Camelus_ferus	Mammals	89806.8	0.859425
Sporophila_simplex	Birds	95371.9	0.859638
Todiramphus_sanctus	Birds	5.93959e+06	0.85968
Pyrrhura_albipectus	Birds	7882.39	0.860152
Sorex_mediopua	Mammals	56372.7	0.860495
Mergus_merganser	Birds	2.4916e+07	0.860556
Trioceros_camerunensis	Reptiles	19153.6	0.860847
Trioceros_feae	Reptiles	914.578	0.860847
Carduelis_atrata	Birds	839801	0.861067
Selasphorus_ardens	Birds	1490.46	0.861742
Grammonus_diagrammus	Fish	5475449	0.8619
Calamus_australis	Palms	273234	0.861974
Eothenomys_melanogaster	Mammals	1.7294e+06	0.862097
Eothenomys_miletus	Mammals	404268	0.862097
Cephalophus_silvicultor	Mammals	6.19978e+06	0.862409
Cephalophus_spadix	Mammals	6615.55	0.862409
Mops_nanulus	Mammals	2.79299e+06	0.862442
Myotis_melanorhinus	Mammals	3.27091e+06	0.862657
Monarcha_richardsii	Birds	5099.33	0.862838
Mazama_bricenii	Mammals	31909.8	0.862878
Lasiurus_castaneus	Mammals	7444.36	0.862904
Brookesia_ambreensis	Reptiles	775.886	0.863106
Crocidura_crossei	Mammals	1.11696e+06	0.863364
Nyctimene_malaitensis	Mammals	7224.12	0.863434
Criniger_calurus	Birds	3.29994e+06	0.863494
Ploceus_baglafecht	Birds	1.65106e+06	0.863641
Gerbillus_harwoodi	Mammals	206626	0.864005
Schizoeaca_coryi	Birds	9010.23	0.864121
Schizoeaca_griseomurina	Birds	18912.9	0.864121
Ortalis_leucogastra	Birds	57398.4	0.864339
Strongylura_notata_notata	Fish	5799874	0.86486
Histiotus_laephotis	Mammals	827661	0.865349
Fukomys_foxi	Mammals	13345.9	0.865501
Sorex_satunini	Mammals	412955	0.865555
Anas_andium	Birds	410563	0.865673
Naultinus_manukanus	Reptiles	3153.43	0.865868
Naultinus_stellatus	Reptiles	6193.11	0.865868
Hystrix_crassispinis	Mammals	737545	0.865897
Vandeleuria_nilagirica	Mammals	2555.82	0.866112
Vandeleuria_nolthenii	Mammals	318.734	0.866112
Dipodomys_heermanni	Mammals	70348.3	0.866714
Dipodomys_panamintinus	Mammals	61106.8	0.866714
Hylobates_agilis	Mammals	388312	0.866844
Hylobates_albibarbis	Mammals	201035	0.866844
Sorex_veraecrucis	Mammals	419405	0.866986
Marmosops_incanus	Mammals	608531	0.867012
Crocidura_nana	Mammals	117.916	0.867217
Sphaerodactylus_nicholsi	Reptiles	1209.04	0.867299
Otophidium_dormitator	Fish	2169571	0.867531
Nelsonia_goldmani	Mammals	4246	0.867786
Nelsonia_neotomodon	Mammals	77634.7	0.867786
Eupodotis_humilis	Birds	447301	0.868161
Mergus_octosetaceus	Birds	51321.8	0.86836
Epomophorus_angolensis	Mammals	385861	0.868412
Yuhina_castaniceps	Birds	495232	0.868785
Crocidura_andamanensis	Mammals	46.6651	0.868939
Calamus_macrorhynchus	Palms	4511.62	0.868994
Criniger_ndussumensis	Birds	1.45562e+06	0.869118
Calyptrogyne_ghiesbreghtiana	Palms	368549	0.869129
Myotis_ater	Mammals	128741	0.869513
Cratogeomys_merriami	Mammals	6455.34	0.869588
Cratogeomys_perotensis	Mammals	4207.14	0.869588
Nyctophilus_microtis	Mammals	167631	0.870061
Natalus_stramineus	Mammals	4083.15	0.870374
Natalus_tumidirostris	Mammals	1.3999e+06	0.870374
Cryptotis_orophila	Mammals	120348	0.870998
[truncated: 24,348 more rows]

## Sheet: Fig2a
NullEstimate	NullPValue
0.00453929	0.375557
0.00662929	0.195885
-0.00164035	0.748819
-0.00350025	0.494748
0.000833606	0.87081
0.00905303	0.077196
0.000231115	0.963999
-0.0069421	0.17528
0.00870564	0.0893391
0.00841379	0.100511
-0.000384069	0.940239
0.00228247	0.656017
0.00417714	0.414917
0.00210716	0.680948
-0.00712547	0.164193
0.0108288	0.0345984
0.00497037	0.332046
-0.00242915	0.635483
-0.000551198	0.914342
-0.00359749	0.482681
0.000730061	0.886653
0.0053936	0.292398
0.00315534	0.538015
0.00384702	0.452888
0.00280209	0.584506
-0.000426836	0.933608
-0.000722417	0.887943
-0.000561403	0.912724
-0.00310328	0.544789
-0.00568942	0.266405
-0.00859806	0.0932718
0.000375516	0.941613
0.000404276	0.937149
-0.00380715	0.457142
0.000900431	0.860366
-0.000996761	0.845804
0.00116513	0.820143
-0.0081066	0.113669
-0.000836456	0.870344
0.00436694	0.394218
0.0037497	0.464454
-0.00364839	0.476135
0.0074065	0.148618
0.0007311	0.886554
-0.00325583	0.525297
-0.00254037	0.620276
-0.00263165	0.607773
0.000808602	0.874592
-0.0032744	0.522646
0.000983644	0.847777
-0.000395973	0.93837
0.000461077	0.928255
0.0146147	0.00433215
-0.00854888	0.0952805
0.00295816	0.563447
0.00866181	0.0907541
-0.00816512	0.111231
-0.00211902	0.678949
0.00516179	0.313631
-0.00956356	0.0617788
0.00246346	0.630539
-0.00710305	0.165592
0.0113742	0.0264042
0.00736486	0.150532
0.00297381	0.561722
0.00799501	0.118419
-0.00284173	0.579017
-0.00853751	0.0955837
-0.00484965	0.34366
0.00834288	0.103649
0.00384171	0.453206
0.00472591	0.356439
0.0102887	0.0447162
0.00511417	0.318311
-0.00274078	0.592533
-0.00815246	0.111683
0.00200645	0.695302
0.00234024	0.647993
-0.0057576	0.261373
0.00298133	0.560546
-0.00263229	0.607098
-0.00125063	0.807157
0.0023718	0.643583
0.00210233	0.681727
0.00703562	0.169666
0.00186321	0.71604
0.00361421	0.480072
-0.0121417	0.017784
-0.00247265	0.629062
0.000554549	0.913922
0.00108185	0.83283
0.00484024	0.34465
-0.00772861	0.131468
-0.00872495	0.0887504
-0.00404111	0.43038
0.00676944	0.186449
-0.000177635	0.972327
0.00209693	0.682571
0.00657607	0.199164
0.00330616	0.518783
0.000602738	0.906304
0.00328118	0.521663
-0.00481062	0.347702
-0.000510708	0.920608
-0.00806776	0.115461
-0.00695334	0.174868
0.00125285	0.806662
0.00241298	0.637548
5.45551e-05	0.991499
-0.00401046	0.433572
0.00332398	0.516454
-0.00523408	0.306755
0.00224005	0.661953
0.00653365	0.202266
-0.00482487	0.346343
-0.0072829	0.155216
-0.0106019	0.0385934
0.00434321	0.396691
-0.00142096	0.78131
-0.000960919	0.851233
-0.00648117	0.205663
-0.00188596	0.712704
0.00016877	0.973717
0.00278002	0.587532
0.000471502	0.92664
-0.00016359	0.974539
-0.00770012	0.132801
0.00388195	0.448641
-0.00808611	0.114291
-0.00501668	0.327222
0.000762697	0.881638
-0.00893232	0.0811619
0.00922865	0.0714767
0.00337342	0.510346
-0.00584586	0.253617
0.00774223	0.130912
0.0015154	0.767306
-0.00234847	0.646719
0.00146624	0.774773
-0.000933175	0.855501
0.00336633	0.511227
0.00367157	0.473654
-0.0021683	0.67216
-0.00691426	0.176714
-0.000562739	0.9125
-0.00232413	0.650005
0.00606095	0.236874
0.00203478	0.691099
-0.00190124	0.710582
-0.00335355	0.513286
0.00443561	0.38685
0.00399912	0.435425
-0.00356215	0.486807
0.000399408	0.937896
0.00437097	0.393702
0.00228347	0.655794
0.00166879	0.744574
-0.00109647	0.830483
-0.00321206	0.531048
-0.00207192	0.68618
-0.00460277	0.36904
0.000797878	0.876203
0.00962236	0.060309
-0.00152151	0.766528
0.0153769	0.00267607
-0.00664205	0.195094
-0.00105529	0.836935
-0.00305396	0.550862
-0.00121862	0.811977
0.000647324	0.899489
0.00217489	0.671032
0.00780412	0.127844
0.00744936	0.14552
0.00313265	0.54066
0.00136666	0.789663
0.000993461	0.846269
-0.00462307	0.366934
-0.00409584	0.423637
-0.00243903	0.634055
-0.00908282	0.0761675
0.000258261	0.959779
0.000354807	0.944796
-0.00658546	0.1987
-0.00274776	0.591765
0.00182729	0.721305
0.00549975	0.282887
0.00137849	0.787888
0.0025043	0.625235
-0.00313399	0.540877
-0.00339856	0.507143
0.0109989	0.0318409
-0.00266173	0.603573
0.00435586	0.3954
0.00536927	0.294696
-0.00149065	0.77114
-0.00223283	0.662891
0.000965757	0.850408
-0.000638174	0.900836
-0.00623923	0.22325
-0.00700162	0.171727
0.00106754	0.834915
0.00382848	0.454894
2.611e-05	0.995933
-0.00541181	0.291037
-0.00342095	0.504215
0.00811579	0.113116
0.00215275	0.674509
0.006429	0.209638
0.0145386	0.004548
0.00155699	0.761129
0.00164722	0.747718
-0.00225639	0.659379
0.00329115	0.520643
0.00479108	0.349433
-0.00735456	0.151173
0.0107076	0.0366116
0.00305155	0.551208
0.00639426	0.2122
-0.00350338	0.493879
-0.00226362	0.658857
0.00253572	0.620781
-0.0118969	0.0202012
0.00295192	0.564336
0.00741146	0.148156
5.51949e-05	0.991408
0.00213774	0.676603
-0.007829	0.126573
0.0118179	0.0210964
0.00124673	0.807815
0.00145369	0.776741
-0.0046569	0.36358
-0.00700549	0.171351
0.0058943	0.249873
-0.00937179	0.0676108
0.000728684	0.886923
-0.00827979	0.105697
0.00639158	0.211941
-0.00205204	0.688578
-0.00540266	0.291671
0.00128546	0.801951
-0.00103418	0.840042
0.000159452	0.975188
-0.00666259	0.193392
0.000628442	0.902321
-0.00546981	0.285378
0.00776876	0.129715
0.00367357	0.473638
-0.00429204	0.402306
-0.00270385	0.597892
0.00354862	0.488408
0.00162939	0.750444
-0.00544605	0.287798
0.00109697	0.83046
0.000369755	0.942475
-0.00324225	0.526689
0.00444744	0.385485
0.0029384	0.566447
-0.00478043	0.35061
-0.000616988	0.904171
0.00134676	0.792652
-0.00208304	0.684146
-0.00277891	0.587547
0.000331348	0.94841
0.00301346	0.556289
-0.00848128	0.0980434
5.59092e-05	0.991299
-0.00179181	0.726687
8.80653e-05	0.986289
-0.00193993	0.705116
-0.000827544	0.871609
0.00230278	0.653019
-0.00282116	0.581891
-0.00308729	0.546905
0.000169338	0.973622
-1.04048e-05	0.99838
0.000710766	0.889628
-0.00191758	0.708138
-0.000784373	0.878303
0.00514068	0.315824
0.00450668	0.378984
0.0093307	0.0686583
0.00584941	0.253892
0.00626747	0.22119
0.0106126	0.0383837
0.00348614	0.496094
0.00276027	0.590257
-0.0055227	0.281118
-0.00694332	0.175522
-0.000148781	0.976826
-0.00463696	0.365454
-0.00428681	0.402615
0.00045002	0.929973
-0.0015299	0.765211
-0.00158313	0.757387
-0.00259269	0.612839
-0.00400872	0.433899
-0.00235671	0.645571
0.0032061	0.531557
-0.0051875	0.311563
0.000941934	0.854183
-0.00539514	0.292204
0.00284445	0.578717
-0.00273446	0.59336
-0.00514844	0.314899
0.00069525	0.891985
0.000464853	0.927714
-0.000204723	0.968126
0.00358538	0.48418
-0.00725508	0.156838
-0.0033716	0.510182
-0.00243647	0.634512
0.000461226	0.928283
0.00144742	0.77755
-0.00122869	0.810429
-0.00482156	0.346764
-0.000995082	0.846001
0.00281465	0.582856
-0.00266863	0.602263
0.00845181	0.0987593
-0.00329566	0.519778
-0.00409394	0.424337
0.0017193	0.737155
-0.000962274	0.851046
-0.00411362	0.422167
-0.00205197	0.688924
0.00946858	0.0644954
-0.00515955	0.314105
-0.00484296	0.344793
-0.00619921	0.22684
0.00668902	0.191701
-0.00962183	0.0603759
0.00324748	0.525852
0.013572	0.00810743
0.00837503	0.102206
-0.00257416	0.615441
-0.00599048	0.242316
-0.00256219	0.616902
-0.00268279	0.600479
-0.0129148	0.0117796
0.00689476	0.178531
0.00513564	0.31612
0.00566486	0.268922
-0.00070193	0.891032
-0.00452998	0.376352
0.00627631	0.220573
-0.00105608	0.836637
0.00666132	0.193619
0.00550575	0.282627
-0.0035131	0.492846
-0.00344896	0.501002
0.000304714	0.952564
-0.0028696	0.575321
0.00740037	0.148642
0.00280551	0.584221
-0.00161171	0.752962
0.00180991	0.72409
0.00657871	0.19912
0.00647775	0.206066
-0.00505452	0.323811
-0.00584307	0.254101
-0.00192907	0.706456
0.00444782	0.385274
0.00417437	0.415227
0.00391182	0.44509
0.00445313	0.384624
-0.00096282	0.850903
0.00204714	0.689508
0.00296045	0.563175
-0.0061154	0.232599
0.00325331	0.525496
0.00363156	0.478502
-0.000409216	0.936304
0.000313501	0.951229
0.00662916	0.19537
-0.00159725	0.755221
-0.00110608	0.829085
-0.00596483	0.244383
-0.0015253	0.76601
-0.00701674	0.170863
-0.00106193	0.835709
0.00714513	0.163018
-0.00511095	0.318382
-0.00151354	0.767573
-0.00430153	0.401369
-0.00596673	0.24417
-0.000104594	0.983712
0.00431048	0.400153
0.0093636	0.0676067
0.00387391	0.449369
-0.0116613	0.0227894
-0.00394488	0.44143
0.000277494	0.956803
-0.00741435	0.148184
0.00730385	0.153971
-0.00295022	0.564491
0.00685765	0.180908
-0.00414981	0.417865
-0.00744469	0.146143
-0.00230852	0.652232
-0.00153217	0.764992
-0.000609106	0.905366
0.000189722	0.97048
0.00237891	0.642256
-0.00122109	0.811669
0.00669508	0.191324
-0.000207766	0.967643
0.00932118	0.0685578
0.00140815	0.78354
4.62304e-05	0.992804
0.000378144	0.941166
-0.00192501	0.707138
-0.00351004	0.493312
-0.00409595	0.424315
-0.000101245	0.98424
0.00492187	0.336447
0.0110023	0.0317389
0.000425418	0.933839
0.00369336	0.471023
-0.00668025	0.192388
0.0040516	0.429018
0.00245872	0.631249
-0.00552461	0.280932
-0.00125147	0.806937
-0.0115921	0.0236035
0.0100143	0.0507577
0.00384852	0.452654
0.0112743	0.0278545
0.00308257	0.547543
0.000101543	0.984197
0.00432093	0.399165
0.00428471	0.402972
0.00127046	0.804154
-0.00584944	0.253531
-0.007428	0.147313
0.00624125	0.223232
0.00351013	0.493449
0.00607459	0.235393
-0.00122978	0.810399
0.0013663	0.789728
-0.00370028	0.470024
-0.000291652	0.954629
0.00417986	0.414638
-0.00140937	0.783177
-0.00157243	0.758705
0.00042725	0.933528
-0.000108199	0.983162
0.00598217	0.242919
-0.00530103	0.300872
0.00226808	0.658047
-0.00690869	0.177234
0.00480499	0.348355
-0.00740585	0.14817
0.00199462	0.696803
0.00833231	0.10365
-0.000689885	0.892932
-0.00171974	0.736958
-0.00168393	0.74243
-0.00399333	0.435381
-0.00339265	0.50775
-0.00422075	0.409891
-0.0034355	0.502509
-0.0028705	0.575351
0.00514869	0.314744
0.0113384	0.0268605
0.00415158	0.417722
-0.0022255	0.664419
-0.000594725	0.907549
-0.00807651	0.114958
0.00504618	0.324947
-0.000874287	0.864503
0.00105235	0.837205
0.00570912	0.264979
0.00434287	0.396546
0.00186939	0.715152
-0.00698415	0.172882
0.00677992	0.185774
0.0138341	0.00693649
-0.0117719	0.0214879
0.0136954	0.00748758
0.00195402	0.702937
-0.0088843	0.0829406
0.0020776	0.685065
-0.00695504	0.174983
0.005629	0.27155
-0.00336572	0.511178
-0.00119829	0.81511
0.00484239	0.344796
-0.00643052	0.209554
-0.00544685	0.287741
0.00136917	0.789332
-0.00497181	0.331768
-0.00297714	0.561186
0.00759994	0.137978
-0.00159937	0.754841
-0.00693651	0.175484
-7.61633e-05	0.988137
-0.00239246	0.640485
-0.00087434	0.864451
0.00380514	0.457624
-0.000333623	0.948067
0.00177294	0.729251
-0.00181312	0.723285
-0.00123473	0.809689
8.32862e-05	0.987035
-0.00829877	0.105298
0.00227178	0.657634
0.00277698	0.587853
0.00690676	0.177786
-0.00361994	0.479926
0.00111439	0.827838
0.00172891	0.735985
0.00251933	0.62242
0.00233935	0.648023
-0.0011891	0.816422
0.00302069	0.55531
-0.00280978	0.583347
-0.00128329	0.802355
-0.00192437	0.707257
0.00295501	0.564306
-0.00466719	0.362633
-0.00469007	0.359745
0.00273614	0.593453
0.00476323	0.352326
0.00548867	0.28399
-0.00256623	0.616568
0.00640027	0.211289
0.00319378	0.532824
-0.000120299	0.981285
0.00512398	0.317056
0.00281791	0.582201
-0.015723	0.00215641
0.00147086	0.773988
-0.00730805	0.153823
-0.00628196	0.220329
0.002659	0.603911
-0.00614948	0.229841
-0.00533776	0.297472
0.00128356	0.802203
-0.00375366	0.463473
-0.00973701	0.0574567
0.00246316	0.63074
-0.000413045	0.935714
-0.00523745	0.306563
-0.000262004	0.959206
0.00233712	0.648264
0.00137079	0.789108
-0.00324807	0.526343
-0.00818678	0.110239
-0.000846716	0.868749
0.0042774	0.403934
-0.00445587	0.38434
-0.00243229	0.634969
0.00538659	0.293084
-0.00720993	0.159386
-0.00741239	0.148204
0.00294069	0.566163
0.0090021	0.0787577
-0.00740442	0.148405
-0.00807704	0.115019
0.00525072	0.305826
0.0106496	0.0375809
0.00157727	0.758261
0.00726814	0.156056
0.000836839	0.870273
-0.00148959	0.771308
-0.00437815	0.392724
0.0117432	0.0218751
-0.00189225	0.711891
-0.00353912	0.490117
-0.00482764	0.34604
0.00666967	0.19286
-0.00170324	0.73974
0.0126097	0.0138612
-0.00640954	0.21095
-0.00160109	0.754846
0.00130282	0.799287
-0.00235135	0.646313
0.00258722	0.613456
0.0015467	0.76278
0.00924435	0.0712844
-7.87589e-05	0.987729
0.00130568	0.798851
-0.00290055	0.571345
0.0034508	0.500967
0.0130234	0.0110125
0.00093422	0.855306
-0.00463391	0.365586
0.00331184	0.517864
0.00450822	0.378995
-0.000509106	0.920927
-0.00316652	0.536892
-0.00835882	0.102741
-0.0013944	0.785412
-0.0038275	0.455127
0.00464668	0.364236
-0.006357	0.214842
0.00774112	0.130847
-0.00496919	0.332097
6.59611e-05	0.989727
0.00384727	0.45282
-0.00497929	0.331458
0.0092269	0.0715864
-0.00614518	0.230454
-0.00614742	0.230124
-0.0113478	0.0267939
0.000829679	0.871333
0.00427014	0.404759
-0.00443652	0.386466
0.000369144	0.942554
0.00185695	0.716954
-0.00362949	0.478496
-0.000264343	0.958849
-0.00504075	0.325394
0.00459786	0.369391
-0.0003644	0.943312
-4.68566e-05	0.992707
0.00566851	0.268688
-0.00632768	0.216924
0.0148619	0.00374966
0.00361354	0.480677
0.00240043	0.639438
-0.00727566	0.155973
-0.00356235	0.486987
0.00326688	0.523505
-0.00551111	0.282341
0.0013222	0.796239
-0.00452353	0.377699
-0.00112106	0.826924
0.00132363	0.796136
-0.00367543	0.472956
-0.00313927	0.540226
0.00208636	0.68381
0.00943425	0.06572
0.00404492	0.429643
0.0139426	0.0065323
0.00233	0.6492
0.00330833	0.518586
0.00276651	0.589326
-0.000196972	0.969323
-0.00590565	0.249142
0.00331598	0.517208
0.00115479	0.821672
-0.00695005	0.174868
0.00108182	0.832786
0.0046715	0.362082
-0.00205896	0.687766
-0.00472419	0.356462
0.000855001	0.867482
-0.00417738	0.414812
0.000503378	0.921719
-0.000798227	0.87626
-0.00391403	0.444951
0.000691503	0.892587
-6.56254e-05	0.989781
0.00359352	0.483135
0.0081425	0.112208
0.00509979	0.319491
-0.00107882	0.833326
0.00711191	0.165195
0.00343995	0.501939
-0.0110442	0.0310464
-0.00601592	0.240099
0.00198282	0.698573
-0.00428259	0.403319
-0.00518396	0.311599
-0.00147298	0.773696
-0.00129092	0.801048
0.00374649	0.464551
-0.00583919	0.25477
0.00401286	0.433251
0.00455748	0.374065
0.000733912	0.886079
-0.000498234	0.922588
-0.00134533	0.792784
0.011052	0.0309752
0.00390807	0.445547
0.0097935	0.0559193
0.00623954	0.222932
-0.00297469	0.56165
0.0090672	0.0765021
0.000697668	0.891641
-0.00332662	0.516337
-0.00146318	0.775176
-0.00420111	0.412118
0.00137594	0.788279
0.00267042	0.602344
-0.00516419	0.3141
0.0106892	0.0369875
-0.000980339	0.848194
0.00742392	0.147172
0.00251349	0.623832
0.00880514	0.0856549
0.00105923	0.836164
0.000903808	0.859926
-0.000309364	0.951853
-0.0138975	0.00671034
0.00848644	0.0975651
0.00252092	0.622334
0.000719373	0.888313
-0.000763185	0.881559
-0.00426678	0.404779
0.00326225	0.524309
0.0068826	0.179613
0.000839225	0.86993
-0.0135255	0.00826367
-0.00827957	0.105924
0.0099591	0.0518845
-0.00128219	0.80236
0.00531898	0.29898
-0.0062677	0.220829
7.3178e-05	0.988604
0.00427771	0.403707
-0.00293608	0.566516
-0.00303158	0.554219
-0.00231487	0.651449
0.00362754	0.479001
0.0149421	0.00354682
-0.000274648	0.957244
-0.00859638	0.0933039
-0.0110316	0.0313432
-0.00264458	0.605567
-0.00317795	0.535331
0.00352822	0.491053
0.00246042	0.630767
-0.000155464	0.975792
0.00149177	0.7708
0.0029478	0.565282
0.00135705	0.791037
0.00270951	0.596846
-0.00235435	0.645748
0.000461282	0.92823
-0.00469886	0.358801
-0.00121233	0.812931
0.000299997	0.953316
0.00225565	0.659595
-0.00692887	0.176652
0.00641652	0.210377
-0.00160201	0.754619
0.00129427	0.800427
-0.00220349	0.667113
-0.000255767	0.960174
-0.00207053	0.686067
-0.00337837	0.509983
-0.00563413	0.271414
-0.00429513	0.401869
-0.0133754	0.00903677
-0.0128993	0.0118634
0.00622219	0.224406
0.00391751	0.444163
-0.00194348	0.704529
-0.00642519	0.210047
-0.00471212	0.357496
0.00436307	0.394606
0.00985801	0.0543534
-0.00742249	0.14753
-0.00243251	0.634985
0.00840709	0.100652
-0.00829254	0.105822
0.000342252	0.946723
0.00226616	0.658288
-0.00241473	0.637264
0.00781968	0.126953
-0.00542149	0.290034
-0.00483179	0.345679
0.000337511	0.94749
0.0014026	0.784278
0.000294301	0.954205
-0.00117784	0.817981
-0.000691476	0.892703
-0.00352631	0.491375
0.00166274	0.7454
-0.00451405	0.378544
0.00379691	0.459173
0.00225176	0.660171
0.00317664	0.535126
0.00493493	0.335577
0.00132957	0.795186
0.00115595	0.821424
-0.00748205	0.144342
0.00473276	0.355716
0.00306725	0.549305
0.00282258	0.58181
0.000898608	0.860723
0.000505389	0.921429
0.00517144	0.312516
0.00043977	0.931579
0.000537044	0.916527
0.00790829	0.122601
-0.0137664	0.00723477
-0.00149029	0.771085
0.00693545	0.175643
0.00470763	0.358047
-0.000433465	0.932559
-0.00325087	0.525573
0.00144405	0.778069
0.00356086	0.486818
0.00242183	0.636509
0.00485888	0.34334
-0.0107637	0.0355645
0.00137246	0.788905
-0.000836603	0.870235
0.00679861	0.184682
-0.00873156	0.0883371
0.012377	0.0157054
-0.00401196	0.43368
-0.00320604	0.531417
0.00139028	0.786216
-0.00387314	0.449623
-0.000647873	0.899402
-0.00517296	0.312667
-0.0056118	0.273241
5.05442e-05	0.99213
-0.00730797	0.153692
-0.0110971	0.0302171
0.0111208	0.029908
0.00245646	0.631391
0.00149941	0.769746
-0.00843236	0.0997087
0.000305329	0.952468
0.00228318	0.655906
0.000148895	0.976822
-0.00599657	0.241741
-0.00481897	0.346625
0.00327144	0.523074
-0.00842311	0.100371
0.00546749	0.286027
-0.0038116	0.457288
-0.00696504	0.174202
0.00377668	0.461073
-0.00545711	0.286884
0.00203859	0.690468
-0.00349132	0.495524
0.00657104	0.199278
-0.00220559	0.666664
0.000892821	0.861585
0.000201362	0.968674
-0.00248442	0.627664
-0.00177343	0.729207
-0.00147483	0.773543
-0.00234893	0.646683
0.00286997	0.575237
-0.00545314	0.287655
0.000236789	0.963121
0.00580154	0.257781
-0.00277302	0.588467
0.00712211	0.164617
-0.00128822	0.80145
0.00444573	0.385539
0.00289428	0.572044
0.00327506	0.522861
0.00425677	0.406405
-0.000919763	0.85758
0.00557391	0.276462
-0.00308378	0.547261
0.0035102	0.492983
0.00451666	0.377999
-0.000259482	0.95963
0.00183759	0.719905
0.0030811	0.547567
-0.00138221	0.787382
0.00107357	0.833972
0.00371895	0.467921
0.00112651	0.825946
0.0007772	0.879433
0.00498088	0.330779
-0.00656065	0.200304
-0.00124473	0.808151
-0.000893381	0.861615
-0.0035411	0.489347
0.0118348	0.0208227
-0.00209431	0.682703
-0.00044246	0.931146
-0.00286282	0.576506
-0.00945554	0.0647979
0.00158336	0.757295
6.09283e-05	0.990511
-0.00531096	0.299937
0.00391313	0.445487
-0.00572124	0.264056
0.00146864	0.774405
-0.00680939	0.183914
-0.00142085	0.781563
-0.00250586	0.624636
-0.00310334	0.544511
0.00295008	0.564347
0.00259233	0.612964
-0.00155541	0.76147
-0.00933478	0.0683797
0.00187126	0.714934
-0.000511221	0.920469
-0.00314743	0.539084
-0.000635739	0.90127
-0.00620915	0.225599
0.00178396	0.727721
0.00404791	0.429122
-0.00308816	0.546405
-0.00482822	0.345776
0.0015828	0.757419
-0.00484329	0.34468
-0.00514778	0.315397
0.0101863	0.0468722
-0.00290473	0.570734
-0.000175066	0.972714
0.00534388	0.296929
0.00274714	0.591667
-0.000791246	0.877324
-0.00458502	0.371108
-0.00190045	0.710585
0.000772127	0.880127
0.00884776	0.0843869
-0.00268277	0.600489
0.00192915	0.70641
-0.00113033	0.825396
-0.00431315	0.399703
0.00467877	0.361057
-0.00184893	0.718035
0.00115353	0.821837
0.00258001	0.614379
0.000342283	0.94673
0.00333035	0.515738
-0.0138019	0.0070633
-0.00111252	0.828071
0.00121428	0.812583
-0.00817901	0.110509
-0.000269369	0.958047
-0.00672466	0.189237
-0.0038461	0.452688
-0.0137595	0.00723054
0.00706399	0.167822
-0.00359925	0.481936
-0.00353551	0.489815
0.0102859	0.0448109
0.00364013	0.477364
-0.00262492	0.608579
0.00783496	0.126154
-0.00220445	0.667005
-7.43422e-05	0.988426
0.00171849	0.737284
0.00354843	0.488526
-0.008732	0.0882327
-0.00391832	0.444159
0.00460712	0.368345
0.00531063	0.300099
-0.0102554	0.0454507
0.000248248	0.961377
-0.0106109	0.0382785
0.00127367	0.803544
-0.00532251	0.298734
-0.00237069	0.643819
-0.00349498	0.495245
-0.00428814	0.402936
0.0066405	0.195019
0.00655062	0.201427
0.00978779	0.0560636
-0.0113795	0.0263428
-0.00161859	0.752151
-0.000271664	0.957749
-0.0021374	0.676392
-0.00477999	0.35102
0.00830088	0.105022
-0.00331252	0.517931
-0.000343851	0.946491
-0.00239453	0.640217
-0.00381856	0.455925
0.00429881	0.401486
0.000486647	0.924297
0.00317144	0.535746
0.00395282	0.440472
0.00283915	0.579482
0.00993385	0.0524529
-0.00263765	0.606694
-0.00235221	0.646061
0.00277618	0.587858
-0.00705151	0.168636
0.00211835	0.679314
7.38599e-05	0.988495
0.00292077	0.568726
-0.000325885	0.949281
-0.00475029	0.353723
0.000179401	0.972072
0.000121724	0.98106
0.00508329	0.320908
0.00794572	0.120988
0.00097572	0.848928
-0.00518042	0.312029
-0.00759272	0.138062
0.00223458	0.662888
-0.00739092	0.149191
-0.00707251	0.167758
-0.000383804	0.940294
0.00107677	0.833573
-0.00439101	0.39181
-0.00403886	0.430392
-0.00678622	0.185347
-0.00631236	0.217865
-0.00124362	0.808244
-0.00125674	0.806249
-0.00398827	0.436435
-0.0110969	0.030251
-0.00545851	0.286457

## Sheet: Fig2b
NullEstimate	NullPValue
-0.000466113	0.962799
0.000308005	0.975399
-0.00279639	0.779035
-0.00936757	0.34839
0.00717801	0.471728
-0.00649981	0.515163
-0.000181162	0.985516
0.00563448	0.572693
0.00450048	0.652177
0.0024655	0.80493
0.0172145	0.084458
0.00279551	0.779524
-0.00248527	0.803621
-0.00632833	0.526248
-0.0091102	0.361175
-0.00514794	0.605665
0.0127081	0.202902
0.00647491	0.516178
0.0155177	0.11983
-0.00581549	0.559893
0.0157379	0.115052
-0.0105021	0.292451
0.00786831	0.429984
-0.00507059	0.611488
-0.0193245	0.0526797
-0.0162508	0.103201
-0.000374865	0.970036
-0.00826236	0.407734
0.0107169	0.28231
0.0136551	0.171126
-0.00298002	0.765183
-0.00253261	0.800009
0.0167246	0.0940429
0.00135829	0.892089
0.00594359	0.551668
0.00474267	0.634818
-0.00440252	0.659516
-0.00322239	0.746636
-0.00154354	0.877108
0.0105366	0.29125
-0.00776355	0.436596
0.00346254	0.728512
0.00337666	0.735278
0.0140292	0.160118
0.0101192	0.31035
-0.00852897	0.392805
-0.00959457	0.336148
0.0135761	0.174306
0.000694972	0.944464
-0.0129507	0.193975
0.00878645	0.379076
0.0071807	0.472049
0.0130644	0.190179
-0.0129761	0.193567
0.0182902	0.0669026
0.00349718	0.726111
0.0212835	0.0330044
0.00952274	0.33983
-0.00834076	0.402668
-0.00392075	0.693954
-0.0122836	0.218243
0.0012041	0.904071
-0.013558	0.174616
0.0119331	0.232026
0.000489219	0.960893
-0.00954671	0.338887
-0.00928073	0.352184
0.000340746	0.972745
0.00998762	0.316639
-0.000620857	0.950375
0.0020756	0.835171
-0.0234781	0.0185896
0.00756909	0.448053
-0.0113476	0.25552
0.023699	0.0174192
0.0018146	0.855678
-0.00372244	0.709444
-0.00448493	0.653457
0.00754427	0.449458
0.00467661	0.639551
0.00721831	0.469917
-0.000804031	0.935749
-9.84296e-06	0.999213
-0.00149611	0.880926
0.00960754	0.335824
-0.000313532	0.974983
0.00922932	0.35532
0.00307451	0.757907
0.00149454	0.88076
-0.00917106	0.357477
0.00538573	0.589234
0.00665592	0.504673
0.000122633	0.990198
-0.000275038	0.978013
0.00525981	0.597974
0.00285239	0.775133
-0.00129302	0.896861
-0.00900305	0.367503
-0.0104177	0.296702
0.00749687	0.453061
0.0106275	0.287108
0.0023427	0.814391
-0.00273236	0.784425
-0.00335035	0.737186
0.00095879	0.923507
0.0122211	0.220664
0.0013686	0.890857
0.000749487	0.940097
-0.00145799	0.883851
-0.0152391	0.127387
0.00555184	0.577747
0.00176809	0.859521
-0.00110879	0.911518
-0.0110734	0.266953
0.00118451	0.905371
-0.00240296	0.809754
0.0127509	0.201248
0.0108592	0.276969
-0.00687288	0.491376
0.00665463	0.504806
0.00641789	0.520082
0.00646662	0.516974
0.00459185	0.645771
-0.00777507	0.436424
-0.0145577	0.144812
-0.0129117	0.19584
0.00448285	0.653499
0.00426601	0.669038
-0.00101717	0.918823
-0.0106233	0.286866
0.0100192	0.315437
0.0042396	0.671175
-0.010482	0.294005
-0.000203285	0.983772
0.0117763	0.237977
-0.00333034	0.738156
0.0145446	0.144543
0.0130674	0.190189
0.0142744	0.15286
-0.00161017	0.871784
0.00295619	0.767099
-0.00863045	0.387312
-0.0026277	0.792271
0.0134691	0.176839
0.0110705	0.267208
0.00247724	0.8038
0.022747	0.022838
0.00575624	0.56393
-0.00056136	0.95518
-0.000605086	0.951659
0.00262155	0.792778
0.0103935	0.297876
-0.00993638	0.319808
0.00124446	0.900761
0.0127217	0.202421
0.000170452	0.98637
0.00510024	0.609004
-0.00833767	0.403993
-0.0153412	0.123951
-0.0125517	0.2094
-0.00694881	0.486554
0.000412602	0.967027
0.00841501	0.398724
0.00217811	0.827191
-0.0141096	0.157221
0.00406765	0.683745
-0.00410982	0.680945
-0.0149717	0.133404
-0.00399407	0.688895
0.00393631	0.693188
0.00387887	0.698008
-0.00898331	0.367315
-0.0171722	0.0856996
-0.0181227	0.0692573
0.00480013	0.631163
-0.00379214	0.704222
0.0203085	0.0417859
0.012809	0.200199
-0.00617828	0.534986
-0.00394619	0.692429
-0.0104395	0.29588
-0.000219489	0.982455
0.00488795	0.624582
0.00245183	0.806078
0.00715164	0.47394
-0.00464965	0.641139
-0.00283857	0.776018
-0.00194105	0.845845
-0.00347697	0.727371
0.0128848	0.196714
-0.0115611	0.247177
0.00475944	0.633259
-0.0155483	0.119696
0.0075575	0.44868
0.00228548	0.818574
0.0049468	0.620091
0.0173915	0.0812028
0.00705943	0.479502
-0.00367443	0.712526
0.0191028	0.0557445
-0.0157974	0.113153
-0.0148316	0.137593
-0.0112411	0.259659
-0.0146019	0.143244
-0.00397907	0.690468
-0.00836863	0.401752
-0.00204986	0.837276
0.0122549	0.220303
0.00426669	0.669241
-0.00239438	0.810556
-0.00501335	0.615482
-0.0189999	0.0567854
0.00348158	0.727011
-0.0150363	0.13201
-0.0268848	0.00699805
-0.00337721	0.735164
-0.0163733	0.101511
0.00505032	0.612926
0.00296345	0.766608
0.00381217	0.702812
-0.00261815	0.793067
-0.00473734	0.634585
0.0166827	0.0947825
-0.0132826	0.183346
-0.0065741	0.509969
-0.00570163	0.567977
0.0168805	0.0908838
0.00362124	0.71698
-0.0167469	0.0930244
-0.00147425	0.88271
-0.0094683	0.343587
0.0247704	0.0130063
-0.00135612	0.891871
0.0150693	0.131464
0.0111033	0.265899
0.00744488	0.455539
0.0100426	0.314033
0.00794126	0.426073
-0.0181559	0.0689627
0.0100034	0.315479
0.00251557	0.801029
-0.0125948	0.207524
-0.0184529	0.0640923
-0.00371091	0.709854
-0.0117166	0.240686
-0.0135791	0.173387
-0.00729011	0.465296
0.000580383	0.95366
-0.000962961	0.923157
-0.00545366	0.585137
0.0114544	0.251172
0.00133044	0.89395
0.00851285	0.393945
0.00771714	0.440463
0.00290657	0.770717
0.0102853	0.302844
-0.0078565	0.431647
0.0104011	0.297725
-0.00343855	0.730236
0.00590709	0.554158
0.0295883	0.00300186
0.0103637	0.299482
-0.00553734	0.579037
0.0123451	0.216389
-0.00512018	0.608082
-0.0121905	0.221674
0.0101005	0.310824
-0.00239273	0.810653
-0.00168749	0.865699
0.000434377	0.965265
0.00185656	0.852416
0.0179031	0.0731798
-0.0156529	0.116824
-0.0091982	0.356918
0.00290089	0.771413
-0.00194705	0.845395
0.0086579	0.385519
-0.00429707	0.666878
0.00797795	0.423566
-0.0049918	0.617261
-0.0038097	0.702661
0.00465313	0.641073
-0.0102511	0.304729
-0.0142977	0.152097
-0.00576332	0.563796
0.00338386	0.734303
-0.00633434	0.525042
0.0150486	0.131864
-0.008578	0.390014
-0.00775613	0.437136
-0.00243195	0.807386
0.000473797	0.962134
0.00149801	0.880758
-0.00789296	0.428795
0.0126054	0.20645
0.0132802	0.183118
-0.00427091	0.668236
0.0062739	0.530025
-0.0108621	0.275741
-0.00206	0.836689
0.00120329	0.904008
-0.0176469	0.0770172
-0.00452432	0.651033
0.00938133	0.346385
-0.00847638	0.395478
0.00413955	0.678435
-0.00788193	0.429333
0.00493876	0.620902
-0.0101639	0.308522
0.00323129	0.746277
-0.00101085	0.919423
0.00901631	0.365759
-0.0116023	0.244795
0.00712354	0.474732
-0.0156371	0.117329
0.0131412	0.188028
-0.00311625	0.754765
-0.00507372	0.61126
0.0028044	0.778752
-0.0104984	0.293172
0.00619215	0.534858
0.008405	0.399093
0.0153987	0.123205
0.00455283	0.648149
-0.00741276	0.45775
-0.00434253	0.663996
-0.000926	0.926275
-0.0140948	0.157678
-0.0131201	0.188658
-0.000292391	0.976623
-0.0102353	0.304883
-0.0157717	0.114189
0.00066453	0.946818
-0.0145476	0.145092
-0.000691995	0.944751
0.0152012	0.127854
-0.00237572	0.811767
0.0270301	0.00673983
0.00301088	0.763254
-0.00853853	0.392897
-0.010367	0.298703
-0.0044739	0.654007
0.000757855	0.939565
-0.014162	0.155932
-0.00689848	0.489586
-0.00752646	0.450494
-0.00179751	0.85707
-0.00451109	0.651193
0.0030682	0.758516
0.00475154	0.634238
-0.00124645	0.900671
-0.0120585	0.227023
0.00377978	0.704716
-0.00553867	0.578958
0.00156983	0.875028
0.00720048	0.470537
-0.0164151	0.100046
-0.00902981	0.365463
-0.0187887	0.0598395
-0.00186714	0.851532
-0.0153738	0.123681
-0.00892027	0.372072
-0.0053159	0.594061
-0.00841954	0.398096
-0.00374881	0.707038
-0.00729139	0.464681
-0.00903837	0.365277
0.00104606	0.916465
0.00318428	0.750145
-0.00990047	0.320892
0.0114379	0.25182
0.00524337	0.599176
0.00381759	0.702631
-0.0074001	0.458472
-0.0225308	0.024004
0.00624983	0.531504
0.000365021	0.97082
0.00322728	0.746382
-0.0219576	0.0276635
-0.0130404	0.191854
0.0151539	0.129474
-0.0054108	0.587424
-0.0266723	0.00759013
0.00518765	0.603058
0.0192014	0.0543932
0.0154644	0.120859
-0.0101012	0.311323
-0.0178951	0.0731298
-0.011529	0.248269
-0.000766519	0.938845
0.00783213	0.432631
0.0147518	0.139326
-0.0053528	0.592262
-0.00159528	0.873008
0.00170845	0.864152
-0.00863689	0.387178
-0.00128462	0.897626
0.014775	0.138435
-0.00930492	0.351212
-0.0110679	0.267939
0.00481542	0.629416
0.00583678	0.559011
-0.00537983	0.590051
0.0168603	0.0910272
0.000264631	0.97885
-0.0050284	0.614801
0.00576409	0.563276
0.00451108	0.651482
0.00177378	0.858975
0.0146027	0.143503
0.0124817	0.211134
-0.00480583	0.629704
-0.00948942	0.341655
0.0172661	0.0834139
0.0026575	0.789946
0.0189939	0.0569259
0.00461828	0.643519
0.00546632	0.583593
-0.0121347	0.223518
-0.0147842	0.138253
0.00390314	0.695867
0.0207312	0.037616
0.00339466	0.733702
0.00485237	0.627143
-0.0160138	0.108336
0.00695639	0.48614
0.00508311	0.610113
-0.00514466	0.606579
-0.0110815	0.266912
-0.00120199	0.904175
0.00082289	0.934301
-0.0032765	0.742501
0.00794088	0.426439
0.0145153	0.145454
0.0080987	0.416338
-0.00371199	0.709954
-0.00660029	0.508849
0.0108415	0.276883
0.0130402	0.191805
0.00407447	0.68326
0.00827689	0.4067
0.00626232	0.530148
-0.00761029	0.446435
0.00103091	0.917749
-0.00896774	0.368541
-0.00573457	0.565734
0.00209372	0.834138
0.0171169	0.0860586
0.00150404	0.880218
-0.00960628	0.335066
-0.00324446	0.745265
-0.0133096	0.182579
0.00622538	0.532916
0.00391439	0.695175
0.004453	0.655267
0.00499075	0.616725
-0.00159708	0.872842
-0.00507942	0.610957
-0.00500467	0.616062
-0.00426461	0.669045
-0.00389442	0.69637
-0.00767444	0.441898
0.000724057	0.942303
-0.00832971	0.403672
0.00839828	0.399638
-0.000523267	0.958194
0.00936941	0.347645
0.0176522	0.0767792
0.0152141	0.127303
0.00907648	0.363501
-0.00471326	0.636582
-0.0134541	0.177921
0.00405528	0.684805
0.00782003	0.433828
-0.0105467	0.290584
0.00389976	0.696079
0.0245493	0.0139165
0.00134153	0.893032
-0.00454846	0.648387
0.00758117	0.447384
0.000568703	0.954582
0.00264509	0.791186
-0.0156364	0.117181
0.00791778	0.427795
0.0205468	0.0395994
0.00828832	0.405926
-0.00487797	0.62516
-0.0139976	0.160632
-0.00532781	0.593646
0.00470153	0.637099
0.0072022	0.470247
-0.00427282	0.668759
-0.0213021	0.0328287
0.00102457	0.9182
-0.00472922	0.635223
0.000554797	0.955678
0.00573789	0.565349
-0.00746232	0.454406
-0.0106788	0.284485
0.00577528	0.562804
0.00791514	0.427626
-0.00251538	0.80108
0.00167786	0.866502
0.0079677	0.424536
0.0127794	0.199954
-0.00907283	0.362945
-0.0019671	0.843649
0.00280793	0.778521
-0.00161887	0.871247
-0.00464005	0.641687
0.00627327	0.530047
-0.0106654	0.285745
0.0150575	0.131576
-0.00392201	0.694377
0.00735845	0.460951
-0.00586744	0.556391
-0.0010438	0.916737
-0.0109413	0.273261
0.00985838	0.322834
-0.0183175	0.0663576
0.00993551	0.319757
0.00610877	0.541145
0.0138025	0.166907
0.000256474	0.979527
-0.01099	0.270742
-0.0071558	0.473044
0.0178885	0.0727423
0.0033303	0.738221
-0.0043664	0.661484
0.0134927	0.176407
-0.0163818	0.10085
0.000551609	0.955941
0.00977239	0.327965
-0.00704994	0.479966
0.00105001	0.916318
0.0105992	0.288405
0.010535	0.291217
0.000743335	0.940605
0.000168798	0.986515
0.00470229	0.638088
-0.0107503	0.281782
0.00143222	0.885849
0.0129229	0.195666
-0.0139122	0.163438
-0.0196322	0.049246
-0.00317972	0.750082
0.00147719	0.882383
0.000420691	0.966377
-0.0182304	0.0675979
-0.0200257	0.0449944
0.000687845	0.94511
-0.0143526	0.150341
0.0154307	0.122417
0.00592856	0.552572
-0.000825958	0.934036
-0.0212184	0.0332974
-0.00293193	0.769176
-0.0152665	0.126411
0.00543821	0.58557
0.0127611	0.200863
-0.002377	0.811777
-0.000406734	0.967496
-0.0100824	0.312009
0.0171349	0.0856604
-0.00672315	0.500342
-0.00205984	0.83638
-0.0165848	0.0963597
0.0118257	0.235734
0.00692513	0.488098
-0.00019208	0.984656
0.00989552	0.321075
0.0043973	0.659599
-0.0295399	0.00306871
-0.00905151	0.364347
0.00991687	0.320442
-0.0100952	0.311438
-0.0106793	0.284767
-0.00239274	0.810382
0.00044602	0.964334
-0.000767673	0.938755
-0.0151555	0.129005
0.00462321	0.643671
0.00952288	0.339824
0.00453733	0.649205
0.0106258	0.286909
0.00584922	0.557849
0.00825763	0.407846
0.00542811	0.58659
0.000441241	0.964734
-0.00943562	0.344828
0.00314526	0.752479
-0.0030911	0.756942
0.00532462	0.593939
0.0075995	0.446737
-0.0135772	0.173474
-0.0173145	0.0827436
0.0265285	0.00783559
-0.00750938	0.452001
-0.00744008	0.456537
-0.00588785	0.555066
-0.00564439	0.571885
-0.00204616	0.837501
-0.0114429	0.25261
-0.0284784	0.00430549
-0.00492745	0.621393
-0.0360206	0.000308135
0.00425302	0.670585
0.000307472	0.975459
-0.005932	0.551966
-0.00187585	0.850645
-0.00787547	0.429923
0.0159305	0.110322
-0.00986943	0.323054
-0.00975127	0.32871
0.0053166	0.594336
-0.00920095	0.357294
0.00439084	0.660558
0.000832695	0.933494
0.00522021	0.600722
-0.00978801	0.326699
-0.00865746	0.38605
0.0266082	0.00770671
0.00477752	0.632949
0.0130439	0.191148
0.0138975	0.163345
-0.0213295	0.0329815
0.00541387	0.587167
0.0181603	0.0689055
-0.00468685	0.639017
-0.0115684	0.246526
0.0109853	0.271513
0.0140315	0.16011
-0.00568174	0.569845
-0.0206727	0.0382862
-0.0100586	0.313838
-0.00571	0.567169
0.00145094	0.884486
0.00103435	0.917439
0.0106089	0.287906
0.0011648	0.906982
-0.00548123	0.582481
0.0169521	0.0891691
-0.0107041	0.283602
-0.00680568	0.495189
-0.00498654	0.617305
0.0009577	0.923606
0.000712046	0.943163
-0.0100355	0.3141
-0.0181023	0.0697835
0.00278057	0.780515
-0.00979418	0.326365
0.000762989	0.939046
-0.00661624	0.50707
0.00371121	0.709762
-0.00345557	0.729256
0.0120667	0.226014
-0.0165077	0.0980605
-0.013002	0.193155
0.0155595	0.118294
-0.00209297	0.833731
-0.00876747	0.379541
-0.0100485	0.313958
-0.0140223	0.159745
-0.00245393	0.805877
0.000985577	0.921313
0.0049561	0.619416
0.00465538	0.641217
-0.00693716	0.486978
0.00853155	0.392785
-0.00293211	0.769258
0.00979869	0.326198
0.0175119	0.0796752
-0.00777513	0.436784
0.0140942	0.157678
-0.013197	0.186211
0.002917	0.769906
0.00234041	0.814697
-0.0104651	0.294399
0.00824044	0.408262
-0.00352651	0.724032
0.0215738	0.030793
0.0144621	0.146935
-0.00220275	0.825287
-0.00494687	0.620061
-0.00737389	0.459655
0.000861823	0.931177
-0.000819662	0.934492
-0.02127	0.033098
-0.0134916	0.176743
-0.020223	0.0428904
-0.00324758	0.745212
-0.0127576	0.201128
-0.00332717	0.738631
0.00569031	0.568274
0.0112047	0.261407
0.00511302	0.608268
0.0271304	0.00651214
0.007915	0.427918
0.00660457	0.508284
-0.00136675	0.891105
-0.00580412	0.560625
0.0272213	0.00638291
0.00904616	0.364471
0.0189359	0.0578317
0.00835732	0.402318
-0.0108638	0.276847
0.00629943	0.527322
-0.00528743	0.595931
0.00939809	0.346182
-0.00856574	0.390254
-0.00628017	0.529661
0.0113901	0.253446
0.00753195	0.449924
0.00312794	0.753956
-0.00599652	0.547859
0.00151677	0.879228
-0.0150762	0.130677
0.00805142	0.419422
-0.013801	0.166651
-0.000653299	0.947812
-0.00768979	0.441351
-0.00480044	0.630828
0.00275105	0.782773
-0.0105132	0.29241
-0.00803097	0.421245
-0.00701167	0.482501
0.009688	0.331503
0.0016801	0.866359
0.0029392	0.768213
-0.00525561	0.59907
0.000485976	0.961121
-0.00194077	0.845863
0.0101554	0.308642
-0.0249836	0.0123059
0.00484413	0.627508
-0.0132512	0.183685
-0.0068684	0.491055
0.00617804	0.535287
-0.00152171	0.878691
-0.000174087	0.986083
0.00178432	0.858026
-0.00109503	0.912598
0.00124416	0.900921
0.0085173	0.393809
-0.0104729	0.294145
0.00303073	0.761445
0.021838	0.028573
0.00520593	0.601408
-0.00340121	0.73326
-0.00997877	0.317856
-0.0211861	0.0337502
0.00770661	0.440161
0.000137938	0.988975
-0.022606	0.0234118
0.00173081	0.862254
-0.00260381	0.794418
0.00993524	0.31934
0.00287866	0.772925
-0.00271034	0.785877
0.00720135	0.470562
0.000482546	0.96147
-0.0113323	0.256249
0.00421834	0.673011
0.00509696	0.60952
-0.0149455	0.134246
-0.00985082	0.323847
-0.0039283	0.693939
-0.0143369	0.15102
-0.00266667	0.789412
0.0191493	0.0549574
-0.00593312	0.55201
-0.00711883	0.475506
-0.00149951	0.880496
0.00340254	0.732818
0.0171579	0.0854728
-0.0109144	0.274419
0.00423055	0.671686
0.0185388	0.0639457
-0.00884089	0.376502
0.00146063	0.88367
0.0117515	0.239688
0.011143	0.264013
-0.00437677	0.661668
0.0193654	0.052178
-0.00840424	0.399865
-0.00854617	0.391844
0.0239659	0.0163375
0.00751464	0.451475
0.0112245	0.26115
0.0232314	0.0201698
0.000522063	0.958311
-0.00803828	0.419975
-0.0041097	0.68015
-8.53476e-05	0.993181
-0.00273782	0.783827
0.00254182	0.79871
0.0128048	0.199791
-0.00312034	0.754553
-0.00224477	0.822269
0.000530056	0.957661
-0.000828011	0.933864
-0.00404633	0.685453
-0.0122575	0.219377
-0.00443809	0.656373
-0.0131238	0.188173
-0.00928019	0.352424
0.00128812	0.897305
0.0136485	0.171469
-0.00892312	0.371813
-0.00566523	0.570338
0.0103843	0.297658
-0.00757372	0.447998
0.00350411	0.725488
-0.0198373	0.0466989
0.00375393	0.706978
-0.000871146	0.930472
-0.00514756	0.606187
0.0188378	0.0592315
0.00666616	0.503752
0.00446971	0.654364
0.0246042	0.013757
-0.00490685	0.623068
0.00985905	0.323382
0.00702118	0.481778
0.00143373	0.885642
0.0236468	0.0178052
0.00582154	0.559959
0.0197961	0.0475586
-0.00422952	0.672043
0.00502855	0.614395
0.0129037	0.196114
0.00678491	0.49617
-0.00536644	0.59079
-0.00201718	0.839806
0.00629002	0.528358
0.00664723	0.505602
0.0131597	0.187205
0.0119759	0.230073
-0.00322916	0.74661
2.74135e-05	0.997809
-0.00284202	0.776037
-0.00792477	0.427622
0.0079902	0.422875
0.000815513	0.934936
0.00663401	0.506332
0.00909118	0.36279
0.003091	0.757029
0.0112939	0.25713
0.00426285	0.669194
0.00683691	0.493142
0.0019476	0.845332
0.00417995	0.675466
-0.00468715	0.638429
0.00518197	0.604142
0.00255581	0.797598
0.00605199	0.544264
-0.000114205	0.990878
-0.00171945	0.863155
-0.00205038	0.837161
-0.0113689	0.254566
-0.0056171	0.573066
0.00502581	0.614379
0.0167953	0.0923098
0.00455927	0.647875
0.00583113	0.558947
-0.0155034	0.120367
0.00761198	0.445552
-0.00272629	0.784428
-0.0241794	0.0155454
0.0137978	0.16714
0.0111944	0.262419
0.00959019	0.336499
-0.00573033	0.565978
0.0083935	0.400291
-0.0089083	0.372533
0.0111563	0.263302
-0.0107532	0.281353
-0.00619338	0.534901
0.00039698	0.968234
-0.00336891	0.735979
-0.000949866	0.924092
0.00198679	0.842169
-0.0284988	0.00424965
-0.00256899	0.796704
-0.0185513	0.0631988
-0.0149666	0.133618
0.00329062	0.741506
0.0129083	0.195432
0.00487621	0.625071
-0.00563853	0.571802
0.00636922	0.523706
0.00383318	0.700962
0.00777177	0.436529
0.0206628	0.0382924
0.00987912	0.3225
-0.0147353	0.140073
-0.0147016	0.14076
-0.000349243	0.972099
0.0104259	0.296296
-0.00532096	0.594092
0.0033958	0.733926
0.0138831	0.163782
-0.00802896	0.421275
-0.00568283	0.569194
-0.00299504	0.76415
-0.00106211	0.915392
0.0116539	0.242856
0.0099302	0.319654
0.0122781	0.218533
-0.0151592	0.129023
-0.00266821	0.789044
0.0150836	0.130402
0.00310095	0.756394
-0.00482704	0.628521
0.00596953	0.549947
0.010932	0.273418
-0.0216513	0.0299873
0.00125697	0.899841
-0.00835782	0.402276
-0.000892175	0.928718
0.00185093	0.852895
0.0127258	0.202885
-0.0104187	0.296158
0.00493124	0.621644
0.00804356	0.420427
0.00156169	0.875685
-0.0102274	0.305518
0.00373357	0.708763
0.0134784	0.176561
0.010667	0.28488
0.00188828	0.849887
-0.0046703	0.640233
0.0114483	0.25186
-0.0145663	0.14373
-0.00610859	0.540211
0.00603049	0.545615
0.0101702	0.308237
0.00901021	0.36722
-0.00482059	0.629119
-0.00225909	0.820944
0.00910976	0.361599
0.00595752	0.55039
0.000507797	0.959392
-0.00170138	0.864644
-0.00113106	0.909889
-0.00373547	0.708143
0.0124018	0.213881
0.0103421	0.300202
-0.0080695	0.418442
-0.0178544	0.073681
0.00193528	0.846203
0.00923243	0.355131
0.0108148	0.278399
0.0103291	0.301225
0.00445668	0.655108
0.00115778	0.90771
0.000519793	0.958439
0.0109505	0.272395
0.0089643	0.368755
-0.00711207	0.476169
-7.14945e-05	0.994298
-0.00246143	0.805041
-0.00592172	0.553028
0.0101524	0.308902
-0.0146861	0.141363
-0.011565	0.24659
0.0147743	0.138909
0.00474217	0.63483
-0.00971188	0.330093
-0.00460506	0.644405
-0.0123019	0.218037
2.38974e-05	0.99809
0.00282333	0.777334
0.00677183	0.497264
-0.00641123	0.520802
0.0250288	0.012094
-0.0045515	0.648761
-0.0188608	0.0586732
0.00161119	0.871578
-0.017302	0.082584
-0.00990724	0.320744
0.000304065	0.975687
0.00478662	0.631509
-0.000325414	0.973976
-0.0127674	0.200819
0.0221924	0.0261482
0.00516761	0.605406
0.0150005	0.133306
-0.000291454	0.976704
0.0209723	0.0358425
0.0126783	0.203892
0.00444629	0.656105
0.00615295	0.537278
-0.00524752	0.59877
0.00145765	0.8839
0.00347389	0.727995
0.00307708	0.757602
-0.00123094	0.901713
0.00409112	0.681788
-0.00417533	0.67534

## Sheet: Fig2c
NullEstimate	NullPValue
0.00549606	0.672699
-0.0235104	0.0705127
-0.0102463	0.430925
0.00646039	0.620104
0.0228434	0.0793845
0.00580942	0.65578
0.00840019	0.518144
-0.016137	0.214359
0.00365647	0.778485
-0.0101003	0.437217
-0.014388	0.268889
-0.0150322	0.248225
0.0106836	0.411874
-0.0129278	0.320997
-0.00397208	0.760096
-0.0122666	0.345443
-0.0157286	0.227346
0.0105746	0.415644
-0.00153057	0.90646
0.00822299	0.527694
-0.00355559	0.784353
-0.0133775	0.305056
0.0181957	0.163136
0.00247152	0.849478
0.00249174	0.848342
0.00436415	0.737756
0.000817442	0.949924
0.0135214	0.298722
-0.0053991	0.678161
0.00426349	0.743563
-0.0193494	0.137603
0.00851418	0.513282
-0.00763414	0.557841
-0.00815908	0.530808
0.0225407	0.0832324
0.0107104	0.410173
0.0235833	0.070368
0.00567939	0.662566
0.014308	0.272994
-0.000797144	0.951088
-0.00198403	0.879017
0.027546	0.0339509
-0.0062772	0.630106
0.0171546	0.187651
-0.020088	0.123313
0.018745	0.150158
0.00465411	0.720713
-0.0204794	0.116059
-0.00956395	0.462826
-0.00133605	0.91825
-0.00726556	0.576263
0.00897417	0.490075
0.0125286	0.33642
0.00864251	0.506971
0.00440532	0.735063
0.00977447	0.452762
-0.011707	0.368869
-0.00830296	0.525207
0.00238716	0.85444
0.00999674	0.443012
0.0139152	0.285041
-0.0129016	0.322102
-0.0073121	0.57482
-0.00433842	0.739119
-0.0023205	0.858414
6.63023e-05	0.995927
-0.00873792	0.502101
-0.0298996	0.0215964
-0.0117385	0.366896
0.0047131	0.717431
0.0168211	0.19545
-0.00713991	0.583489
0.018356	0.159287
0.00680852	0.600868
0.0120037	0.356867
-0.0193668	0.136555
-0.0133369	0.305373
0.0133063	0.308218
0.0254261	0.0507688
0.00967772	0.458029
0.00686045	0.598604
0.0133557	0.305068
0.00806496	0.535066
-0.00236843	0.855529
-0.0120377	0.355603
-0.01554	0.232977
0.00243236	0.851618
-0.0308497	0.0177304
0.0178007	0.170926
0.0274836	0.0345269
0.00691485	0.595561
-0.00142983	0.912592
0.00645487	0.620649
-0.0101365	0.436143
0.0174357	0.180069
0.00296503	0.819892
0.00392715	0.762825
0.0102245	0.432399
0.0336182	0.00969682
0.012818	0.324427
0.011259	0.38753
-0.0101919	0.434556
0.00408924	0.753138
-0.012768	0.326142
0.0130612	0.314972
0.00593788	0.648869
-0.0183887	0.157806
0.0162936	0.210601
-0.016997	0.191681
-0.01575	0.226129
-0.0117287	0.367888
0.00613875	0.637306
0.00759335	0.560648
-0.00955024	0.464062
0.00835189	0.520845
-0.0112537	0.387825
0.03565	0.00612335
0.0108382	0.40516
0.00733302	0.572714
0.0125971	0.333447
0.012214	0.347999
0.0017013	0.895922
0.00528394	0.684584
-0.00467949	0.719032
-0.0250809	0.0541832
0.0167262	0.198445
0.00355843	0.784511
-0.00469016	0.717783
0.00820102	0.528063
0.00101753	0.93768
-0.0271075	0.0374012
0.000346937	0.97878
-0.00806709	0.535818
-0.0188688	0.147021
0.0140341	0.280463
-0.0175972	0.17629
-0.00307662	0.813525
-0.0112689	0.385751
0.00672907	0.604733
-0.0328397	0.0116818
-0.00371966	0.774986
0.0284099	0.0292609
-0.0273863	0.0351971
-0.0313946	0.0158033
-0.00223428	0.863726
-0.00551934	0.672222
0.0198522	0.126986
0.00452763	0.727819
0.00035802	0.978056
-0.0137375	0.291422
0.00334915	0.79694
-0.00340007	0.793788
0.0176169	0.175381
-0.00226604	0.861744
-0.0030949	0.812351
0.0112607	0.387314
0.0128651	0.322916
-0.0104938	0.42008
-0.0136949	0.29308
0.00875787	0.500997
0.00704384	0.589005
-0.00660724	0.611823
0.000887172	0.94576
-0.0089771	0.489805
-0.0136394	0.294455
-0.00127086	0.922199
-0.00867163	0.505274
-0.00152984	0.906382
-0.0221327	0.0895511
-0.0133066	0.306933
0.00477341	0.7136
0.00369253	0.77673
0.0170249	0.190803
0.00667411	0.608279
-0.00192594	0.882505
-0.00923313	0.478035
0.015131	0.245732
-0.00562704	0.665788
0.00309856	0.811721
0.00991005	0.446473
-0.012421	0.339976
0.00879319	0.498531
-0.0122061	0.34885
-0.00328356	0.800874
-0.00325464	0.802302
-0.0110782	0.394371
-0.0112708	0.386166
0.00985117	0.448623
0.00897417	0.490885
-0.0134422	0.301873
-0.0150364	0.247831
-0.0135724	0.296438
0.0224462	0.0846053
0.00453749	0.727228
-0.00802816	0.537814
0.00868913	0.503521
-0.00810245	0.533635
0.0186774	0.152221
0.0146293	0.261686
-0.0194849	0.134659
0.00682131	0.599747
-0.0163451	0.208913
-0.0112121	0.38904
-0.00776985	0.551095
0.0141871	0.276133
-0.0198521	0.127073
-0.00465428	0.720853
-0.00330339	0.799475
-0.0129332	0.319909
-0.00433389	0.739466
-0.0221527	0.0886707
0.00155116	0.905253
0.0194336	0.13573
-0.0125837	0.333922
0.0192885	0.138323
-0.0139042	0.285684
-0.0132655	0.307489
0.00451904	0.728204
-0.00229285	0.860011
-0.013749	0.29036
-0.0335038	0.0100094
0.0125948	0.33358
-0.0143895	0.268064
0.00642698	0.621063
-0.0307596	0.018139
0.0172521	0.184496
0.0138501	0.287006
-0.0217272	0.0951526
-0.0156464	0.229369
-0.0181596	0.163802
-0.0305866	0.01886
0.0112705	0.387328
0.00765363	0.55719
-0.0165381	0.203509
0.022043	0.0899673
0.0125914	0.334213
0.00750126	0.565225
-0.00349149	0.78859
-0.0175839	0.176579
-0.0104494	0.421233
-0.00367127	0.778051
0.0117006	0.368493
-0.00592453	0.649211
-0.00215077	0.868662
-0.0112598	0.386999
-0.0252166	0.0525667
-0.00259142	0.84239
0.00800565	0.537983
-0.0194845	0.134404
0.00897393	0.4907
-0.00813147	0.53122
-0.0098608	0.44896
-0.0224096	0.0851467
0.00214011	0.869423
0.0155737	0.231755
0.0154906	0.234509
0.00717811	0.581403
0.00200093	0.877824
0.00364206	0.779238
0.00820767	0.527418
0.0187272	0.150668
-0.00799954	0.538655
-0.00455188	0.726482
0.00781208	0.548541
0.00562364	0.665583
0.00498261	0.702207
0.00500498	0.700382
-0.0151884	0.242951
-0.0205041	0.115225
-0.014665	0.261242
-0.0186291	0.151888
0.00545083	0.675644
0.00344634	0.791102
0.00676687	0.603448
-0.00537757	0.679367
-0.0148839	0.253323
-0.000491662	0.969977
-0.0241598	0.0634378
0.0128959	0.322203
-0.00636116	0.62481
-0.0128783	0.322317
-0.0108032	0.406331
-0.0153393	0.238664
0.0111902	0.388953
-0.00945	0.468315
-0.0054486	0.675479
-0.00490739	0.706695
0.0165383	0.203497
-0.0197583	0.129232
-0.000459661	0.971803
0.0224162	0.0847544
0.0214487	0.0998543
-0.0120711	0.354996
0.0144475	0.265943
0.0118214	0.363815
-0.000449605	0.97246
0.00767935	0.555203
0.000157148	0.990382
0.00132569	0.918783
-0.00535515	0.681288
-0.0180467	0.16548
0.00714879	0.583091
0.00398607	0.759519
-0.0153969	0.236276
0.00759657	0.559007
-0.00734002	0.572106
-0.0137058	0.292724
0.00884039	0.497193
-0.0144035	0.269371
-0.00102162	0.937554
0.00173095	0.894225
0.0195972	0.132463
-0.0158139	0.225497
-0.00356137	0.784422
-0.00535465	0.681103
0.00474108	0.715787
-0.010011	0.441656
0.0048242	0.710695
0.00218625	0.866541
0.0172513	0.184575
-0.00924406	0.477835
-0.00982978	0.450395
0.0137681	0.289604
-0.0299221	0.0214689
0.00712189	0.584678
0.00329087	0.800837
-0.0160077	0.218872
0.00374763	0.773571
0.00186105	0.886388
-0.00541617	0.67745
-0.00251086	0.847019
-0.00137705	0.915766
0.00155557	0.904784
0.000331756	0.979697
-0.0134049	0.303317
0.00632103	0.626852
-0.00137361	0.915996
0.0201362	0.121737
0.0192215	0.139819
0.00877423	0.500955
-0.000244159	0.985031
-0.000745588	0.954359
-0.00249103	0.84783
-0.0104561	0.422636
0.0124338	0.339202
-0.00112792	0.931042
0.0112175	0.389215
-0.00352432	0.786761
0.0298485	0.0218086
-0.00325697	0.802428
0.00657227	0.614448
0.0142903	0.272304
-0.0101894	0.433845
-0.00601383	0.644559
-0.0126036	0.331993
-0.00631905	0.627385
0.00945234	0.467445
-0.00219815	0.866037
-0.0123793	0.341063
0.00803697	0.537267
0.0225995	0.0825087
0.004887	0.707548
0.0103546	0.426071
-0.00407109	0.754677
-0.0335181	0.00995297
0.0236499	0.0697026
-0.000816421	0.950028
0.00559619	0.667525
-0.0225403	0.0830613
0.0149792	0.251043
0.0132569	0.307506
0.00775248	0.551944
-0.015775	0.225143
-0.0147281	0.257753
0.0184831	0.155403
0.019644	0.13128
-0.0148002	0.255825
0.010999	0.398659
-0.00306757	0.813414
0.0259273	0.0469003
-0.00650062	0.617344
-0.0195287	0.133348
-0.00050365	0.969146
0.00868764	0.50464
0.00287465	0.825213
0.00356216	0.785005
-0.00578074	0.65674
0.0232913	0.0738616
-0.00483619	0.710627
-0.0070947	0.5853
0.018996	0.143759
-0.00933811	0.472741
0.0225985	0.0827249
0.00724915	0.577422
0.0083116	0.522962
-0.0101294	0.436585
0.00761051	0.559786
0.0136399	0.295357
0.0117023	0.368097
-0.00353374	0.786646
-0.000925545	0.943227
-0.00277651	0.83124
0.0135456	0.298264
0.0217054	0.0957744
0.0223941	0.085759
0.00273891	0.833269
0.0040862	0.753028
0.0133328	0.30528
0.0159162	0.221401
-0.0103759	0.425066
-0.0151341	0.244675
0.0107454	0.408209
-0.00132464	0.918993
0.0152627	0.240907
-0.0155102	0.23266
0.00292132	0.822264
-0.00611677	0.6381
0.0104627	0.42115
-0.000869628	0.946715
-0.00941524	0.469173
0.00326652	0.801703
-0.00320687	0.805734
0.0170817	0.18923
0.00793311	0.542281
-0.0134581	0.30104
0.0276832	0.0328819
0.0111663	0.390501
-0.00633008	0.626319
-0.00405749	0.755242
0.0231654	0.0748986
0.014865	0.253372
0.0036022	0.782396
0.00906164	0.48621
-0.0260137	0.0452664
0.014587	0.262046
0.00489656	0.706758
-0.0191015	0.142234
-0.00516959	0.691233
-0.0013641	0.916637
0.00221837	0.864739
0.0236791	0.0692118
0.00525868	0.686051
0.00678046	0.6021
-0.00129967	0.920536
0.000296825	0.981834
-0.0180491	0.16617
-0.0154585	0.234997
-0.00622162	0.632298
0.0280708	0.0309147
0.0387432	0.00289206
-0.0117596	0.366563
0.0359479	0.00579787
0.00714536	0.582642
0.025151	0.0533129
-0.00949165	0.465904
0.0281185	0.0308555
-0.00514637	0.693034
0.00952974	0.464207
0.0158942	0.222486
-0.0115792	0.373188
0.00832261	0.522157
-0.0107757	0.407957
0.0137699	0.290802
0.00394414	0.761897
-0.0137288	0.291973
-0.00290753	0.823169
-0.0136777	0.292932
0.00552633	0.671086
0.000199206	0.987782
-0.0165198	0.204136
0.00359252	0.782619
-0.00336456	0.795958
-0.014021	0.281026
0.00750283	0.564481
-0.00263835	0.839322
0.0225811	0.0821353
-0.0210216	0.106594
-0.00610389	0.638514
0.00814074	0.531332
0.00765852	0.555808
-0.00205587	0.874357
-0.00875126	0.500881
0.00481827	0.71153
0.0188045	0.149165
0.00741887	0.568883
-0.0114588	0.378551
-0.0200078	0.124103
0.0129374	0.320527
0.022636	0.0821862
-0.0243198	0.0619239
-0.0268248	0.0392074
-0.00671948	0.605998
0.00458054	0.725223
-0.00835736	0.521219
0.00498132	0.701531
-0.00629138	0.628352
0.00350806	0.78713
0.00123353	0.924458
0.000568382	0.965213
0.0241123	0.0645151
0.0121753	0.350422
0.0135702	0.296472
-0.0120136	0.356315
0.00615026	0.637265
-0.0095719	0.462543
-0.0428351	0.000982426
0.00118791	0.927289
0.0113877	0.381199
0.0188334	0.149136
-0.0090922	0.484718
-0.000434907	0.973346
-0.0103299	0.426941
-0.0181205	0.163635
0.00664666	0.609872
-0.0137127	0.292792
0.00728497	0.575886
0.00381411	0.769273
-0.00884378	0.497585
0.000370831	0.977293
0.00319109	0.806124
0.00180675	0.889756
0.0102765	0.429784
-0.0020079	0.877786
-0.000545052	0.966621
-0.0201585	0.120923
-0.0223845	0.0851348
-0.00719732	0.5811
-0.00566246	0.66347
0.016258	0.211428
0.00917097	0.481416
-0.0126622	0.33136
-0.00767437	0.555266
-0.0261926	0.0439739
0.000497584	0.969525
-0.00770333	0.553973
0.00741163	0.568817
0.00842824	0.51705
0.00609935	0.638881
-0.00743616	0.56819
0.00285876	0.826127
-0.0010655	0.934901
-0.0117154	0.367368
0.00742511	0.5683
0.0140435	0.279993
-0.00271061	0.835065
0.009338	0.473787
-0.0124247	0.339949
0.00414593	0.749943
0.0195249	0.133888
-0.0126975	0.328878
0.010381	0.424439
0.00295577	0.820423
0.0209506	0.107769
-0.00894157	0.492491
-0.0214435	0.099575
0.000803082	0.95074
0.00391956	0.763089
0.017533	0.177672
0.00291796	0.822655
-0.0118547	0.363376
-0.000530586	0.967501
-0.016601	0.201753
0.00616869	0.635016
-0.014231	0.273919
-0.0114345	0.379318
0.0109428	0.399893
0.00405088	0.755586
-0.0160633	0.217245
0.00193541	0.881828
0.0112769	0.38592
0.0123687	0.342805
0.0100204	0.442404
0.00965143	0.457373
-0.00756119	0.560768
0.0280216	0.0311289
-0.0172152	0.186363
0.00459473	0.72366
0.0171687	0.18758
0.00670103	0.60626
-0.00878648	0.49955
0.0064371	0.620968
0.0299321	0.0212852
0.0051864	0.690199
-0.0184016	0.157899
0.00409907	0.75286
-0.0291296	0.0253642
-0.0162423	0.211902
0.00939085	0.471181
-0.0100257	0.441146
-0.0131253	0.312268
-0.0037787	0.77134
-0.0164967	0.205411
0.000500712	0.96928
-0.0196595	0.131273
0.0184591	0.156178
-0.0163142	0.210843
0.0308658	0.0177118
-0.0104818	0.421042
-0.0110964	0.393116
-0.00262439	0.840418
-0.0102438	0.431575
-0.00624278	0.63125
-0.00474644	0.715095
-0.0141509	0.277531
0.0250775	0.053681
-0.00403893	0.756213
0.0149981	0.250642
0.00429804	0.741471
0.00296192	0.820275
-0.00228077	0.86065
0.0166095	0.20116
0.0272253	0.0361553
0.014774	0.256312
-0.000190535	0.988323
-0.00367059	0.777704
0.00262956	0.839955
0.0106999	0.410498
0.010345	0.427562
-0.00140746	0.913919
-0.00927564	0.476223
-0.0149017	0.253706
0.00618097	0.634903
-0.00989312	0.448225
-0.0155968	0.230586
0.00568412	0.662758
0.0212033	0.103089
-0.00976386	0.453006
-0.0259596	0.0459123
-0.0270596	0.0379959
0.00984935	0.448883
0.0133727	0.304156
0.00648954	0.617826
-0.0321442	0.0134153
0.0103866	0.424655
-0.00732298	0.574338
-0.0059437	0.647458
-0.00397351	0.760705
-0.010908	0.401689
0.0155675	0.2316
-0.00907647	0.486229
-0.00818547	0.529454
-0.00312965	0.810083
-0.0167608	0.197172
0.00843554	0.517024
-0.00604632	0.642224
-0.0168085	0.196998
0.00440518	0.735346
-0.0048185	0.71084
0.00274712	0.832778
0.00590471	0.649426
0.0271643	0.0368491
-0.00665633	0.609669
0.0182386	0.161722
-0.0150633	0.24761
-0.0102878	0.428587
0.00595404	0.64693
0.0161238	0.21573
-0.0143918	0.268887
0.0105208	0.418515
0.00541244	0.677584
-0.00351455	0.787241
-0.0056632	0.663098
0.0160994	0.215753
0.0184512	0.156638
0.00371637	0.775462
-0.00306025	0.814194
-0.028339	0.0293788
-0.0100477	0.439942
0.0218758	0.0930973
-0.00477636	0.714048
0.0122612	0.345795
-0.0122458	0.345888
0.0170877	0.188916
0.0224301	0.0847086
-0.0135335	0.298597
-0.00766393	0.55593
0.00884277	0.496725
-0.00578824	0.656362
0.0104835	0.420369
0.0120443	0.356091
-0.0118179	0.364036
0.0116466	0.370838
-0.00799071	0.539643
0.00807153	0.534601
0.0196398	0.13096
0.00431951	0.740525
0.00926543	0.47706
0.0121986	0.348485
0.00302466	0.816286
0.0244072	0.0606368
-0.0337141	0.00952194
-0.0172352	0.18575
0.00285693	0.826338
0.000928462	0.943159
0.030352	0.0196442
-0.00281101	0.829277
-0.0161919	0.213562
-0.0112838	0.387096
0.00336746	0.795865
-0.002471	0.849884
0.00774876	0.551026
-0.00144406	0.911571
-0.00309613	0.812389
0.0139898	0.281825
-0.0199421	0.125654
0.000350943	0.978548
-0.015691	0.227406
-0.00665856	0.60908
0.00688742	0.596649
-0.00880432	0.498643
-0.00123296	0.924669
0.00960533	0.460798
-0.0187794	0.149422
-0.0102799	0.429772
0.0197133	0.129669
-0.00756434	0.560844
0.00561927	0.665896
0.0149461	0.251618
0.00792331	0.542651
-0.0119878	0.358262
0.0143626	0.269611
-0.00976266	0.453824
-0.0107481	0.408666
-0.0103389	0.427036
-0.00589469	0.650517
-0.0244622	0.0599331
0.0162284	0.21211
0.0227973	0.0798313
0.0040235	0.757457
-0.0268651	0.0388503
-0.00230746	0.85927
0.000250306	0.984641
-0.00386394	0.766572
0.00872079	0.503808
0.0160251	0.21876
-0.00840161	0.518733
-0.0122899	0.345011
0.00281666	0.828887
-0.0217674	0.0943725
-0.0291948	0.0250509
-0.00288953	0.824175
0.00190154	0.883952
0.0207773	0.110674
-0.0132352	0.309093
0.00707184	0.587146
0.00994202	0.44625
-0.00274602	0.833022
-0.00223848	0.863729
0.0262599	0.0434577
0.00983036	0.450516
0.00503348	0.699161
-0.0304852	0.0193086
-0.0032861	0.801067
0.0325067	0.0125305
-0.0244194	0.0604977
-0.00433659	0.738711
0.000629953	0.961392
0.0175797	0.176484
-0.00231678	0.858867
-0.0125944	0.333881
0.0137409	0.291024
-0.00468925	0.718342
-0.00871446	0.503614
-0.0137995	0.288267
-0.00293769	0.821421
0.00466983	0.719583
-0.0211237	0.104996
-0.00255674	0.844224
-0.00949716	0.465199
0.0121273	0.352033
-0.0094179	0.469681
-0.0206701	0.112275
-0.0350377	0.00696755
-0.0032325	0.804157
-0.00112069	0.931391
-0.00604889	0.642069
0.0110627	0.396061
-0.0146844	0.259317
0.00932802	0.473649
0.00984505	0.449162
-0.0070971	0.585426
-0.0320306	0.0140222
-0.0311398	0.0167227
0.000394638	0.975827
0.00736931	0.571168
-0.0111396	0.392192
-0.00782488	0.547769
0.0107664	0.408206
0.0167926	0.196383
-0.0232995	0.0733043
-0.0170057	0.190778
-0.00640449	0.622569
0.0176029	0.176418
0.00397871	0.760185
0.00599423	0.645282
0.000136907	0.991608
0.0257706	0.0476727
0.00393469	0.762516
-0.0133098	0.305851
-9.2886e-05	0.994309
0.00986666	0.448129
0.016382	0.208687
-0.011948	0.358797
-0.0139839	0.283663
0.00330966	0.799364
-0.0055855	0.66812
0.00703711	0.588719
0.00717194	0.581728
-0.0165059	0.204983
-0.014157	0.276873
-0.00194593	0.881096
0.0231801	0.0749788
-0.00941012	0.46935
0.0250781	0.0537905
0.0100893	0.438552
0.000651685	0.960173
-0.00392407	0.762908
-0.0102579	0.430086
-0.00824225	0.526476
0.000920506	0.943586
-0.00690305	0.595303
-0.00902659	0.488172
-0.00554929	0.669609
-0.00225667	0.862542
0.00476981	0.713768
-0.00633149	0.626059
-0.0216458	0.0960553
0.0152432	0.241815
-0.00536756	0.680145
-0.0217331	0.0942293
-0.00073964	0.954704
0.0111095	0.392865
0.00913174	0.482254
-0.00922897	0.477436
0.0161333	0.215966
0.0237672	0.0673297
-0.00227212	0.861528
-0.00394592	0.761971
-0.0157989	0.224569
-0.0189569	0.144916
0.00324427	0.803141
-0.00459348	0.72491
-0.00566131	0.663468
-0.00921665	0.478609
-0.025706	0.0483494
-0.00337172	0.795681
-0.00403466	0.756919
0.0136383	0.293781
-0.0123661	0.34183
0.00647733	0.618436
-0.0107104	0.41013
0.00466774	0.719572
0.00604296	0.643068
-0.00797651	0.539488
0.0143077	0.272097
-0.0259456	0.0460788
-0.00746716	0.566072
-0.0201814	0.121586
0.015304	0.24029
-0.00198819	0.878533
-0.00368954	0.776998
-0.0248441	0.0559926
0.0105069	0.420015
0.0138835	0.285658
-0.00873237	0.502649
0.0102217	0.432398
0.000812073	0.950243
0.0118821	0.361545
0.00159128	0.902784
-0.0167064	0.199269
0.0244436	0.0605403
0.0043962	0.73556
0.00332693	0.798505
-0.0129305	0.321267
0.0135962	0.295622
-0.0128452	0.324791
0.00383704	0.76833
-0.00224005	0.863411
-7.83505e-05	0.995195
0.00708474	0.586215
0.0222336	0.0869857
-0.000659397	0.959551
0.0121271	0.351255
0.0209546	0.107949
-0.0122814	0.345922
-0.00117224	0.928174
0.00777615	0.550191
0.00644484	0.620658
-0.00631921	0.628062
-0.0169337	0.192545
0.0215503	0.0976036
0.00594662	0.647727
-0.0034172	0.793039
0.0137713	0.289417
0.0216261	0.096573
0.0180337	0.165724
0.00156295	0.904298
-0.0190753	0.142204
0.0181988	0.161583
0.00186105	0.886156
-0.00137194	0.916124
0.0134385	0.301907
0.00409064	0.752894
-0.0117334	0.366494
0.00433371	0.738811
-0.00757933	0.560087
-0.0091875	0.480429
-0.0062575	0.630746
-0.00818283	0.530309
-0.0276742	0.0334097
-0.00886133	0.496989
-0.0126483	0.332381
0.013229	0.309421
0.014936	0.250997
0.0084185	0.517966
0.00173162	0.894109
0.00249381	0.848175
-0.00887149	0.495764
0.0188352	0.148958
-0.0116487	0.370954
0.0112808	0.385965
0.0141359	0.277126
0.00446334	0.731733
-0.00887473	0.495223
0.0275452	0.0343642
-0.0188082	0.148224
-0.00698862	0.591349
-0.0211345	0.104708
-0.0195778	0.132901
-0.00871028	0.503843
-0.000487547	0.970147
0.0226683	0.0817344
0.0338665	0.00911224
0.00496388	0.703418
0.00633977	0.626014
-0.0162651	0.211504
-0.0119156	0.359384
0.0200778	0.123068
-0.00461314	0.72324
-0.000816557	0.949994
-0.00865068	0.506243
-0.00164012	0.899705
0.0115213	0.375599
0.0180823	0.16403
0.00221102	0.865168
-0.0157398	0.226649
0.00981761	0.450582
0.001455	0.911033
-0.0105257	0.418541
-0.00443755	0.733446
-0.0126761	0.330189
-0.000159109	0.990257
-0.0222323	0.0874543
0.00545107	0.675747
-0.00908092	0.485816
0.00192782	0.882252
0.0132023	0.309937
-0.0105055	0.419798
0.00331384	0.798998
-0.00941585	0.470052
-0.0417384	0.00133212
-0.00723189	0.578772
0.00231272	0.858981
0.0131295	0.313086
0.00406226	0.75503
0.0117252	0.36828
-0.0081891	0.529094
0.0186087	0.153072
-0.00747966	0.565018
-0.000719547	0.955873
0.0147775	0.255824
0.000663816	0.959187
0.00834637	0.521571
-0.0246052	0.058558
-0.00233078	0.857741
-0.00283332	0.827691
0.0162947	0.210952
0.00028844	0.982284
0.0174837	0.178959
0.0129528	0.319989
0.0130132	0.316971
-0.00273559	0.833596
0.0117899	0.364476
-0.0176018	0.176295
0.00453164	0.727996
-0.0120099	0.356512
0.00227791	0.860934
-0.00817534	0.530408
-0.0196428	0.130615
-0.0284824	0.028874
0.0087751	0.499366
0.0026358	0.839714
-0.0301781	0.0204779
0.00879062	0.499323
0.00683552	0.598913
0.00909209	0.485351
0.0218219	0.0934741
0.00290685	0.823732
0.0329188	0.0113851
0.0173276	0.183666

## Sheet: Fig2d
NullEstimate	NullPValue
-0.0179311	0.458372
0.0367927	0.130115
-0.014384	0.552503
-0.015996	0.509432
-0.0264751	0.275041
-0.0234069	0.336642
-0.000171449	0.994368
-0.016484	0.495483
-0.0401673	0.0977001
0.00232709	0.924031
-0.0164395	0.49774
-0.0260395	0.285385
0.00301999	0.900833
0.0189767	0.434236
0.0361634	0.136626
0.0244934	0.312553
0.00612265	0.801151
-0.0200374	0.410015
0.0119481	0.624022
0.00336621	0.889535
0.0117268	0.630809
0.000609637	0.97995
0.00115106	0.96223
-0.028732	0.23693
0.0202835	0.402822
0.0250403	0.30509
-0.0270117	0.267084
0.00319399	0.895274
0.00155552	0.949092
0.0116368	0.632439
0.0464526	0.0558639
-0.00760788	0.753328
-0.00339874	0.888925
-0.0392546	0.106924
-0.0286455	0.236139
-0.0185961	0.443674
0.0221097	0.363001
0.0309637	0.202015
-0.014904	0.537628
-0.0405106	0.0948281
-0.0127595	0.598787
-0.0414832	0.0866221
-0.0015166	0.95021
-0.00525704	0.828397
-0.0225395	0.352628
0.0191441	0.429262
-0.0178086	0.463543
0.0425466	0.0806779
0.00306509	0.899359
-0.0340112	0.160182
0.0301363	0.213589
-0.0144377	0.552571
-0.0151449	0.534129
-0.0216118	0.374345
0.0150091	0.536968
0.0203992	0.402296
0.0209728	0.388402
0.0419198	0.0844257
0.0341997	0.158862
-0.0171011	0.482635
0.0196383	0.418461
0.0217283	0.369743
-0.0517537	0.0327499
-0.00210681	0.930778
-0.0135493	0.57622
-0.0173067	0.48086
-0.00405073	0.867554
0.0163658	0.500468
-0.014232	0.562267
0.00416707	0.864282
0.00090874	0.970113
-0.00675324	0.781507
-0.024778	0.307844
0.0156799	0.520549
-0.0240933	0.318342
-0.0131846	0.585959
0.0195274	0.422444
0.0305656	0.205988
0.00361994	0.881478
-0.0112047	0.645207
0.0224402	0.359929
0.0340211	0.162282
-0.0259984	0.284134
-0.000308056	0.989924
0.024715	0.308035
0.00526269	0.828412
0.01506	0.536631
0.0129244	0.596823
-0.00156965	0.94846
-0.0113854	0.638475
0.0163861	0.499169
0.00644329	0.791657
-0.0336408	0.166052
0.00727839	0.764658
-0.0416398	0.0857705
-0.0300285	0.216227
-0.018338	0.449662
-0.00751447	0.756647
0.021274	0.380284
0.0012492	0.958891
-0.0284218	0.241157
-0.0166419	0.493815
-0.0200566	0.408533
0.00258799	0.914966
-0.00138519	0.954472
-0.033403	0.16929
-0.0190421	0.431207
-0.0242975	0.317007
0.00518667	0.830764
0.0154432	0.525462
0.00849717	0.726971
-0.0434612	0.0739279
0.00624433	0.797543
0.0163186	0.502888
-0.0259972	0.283636
0.00969587	0.69032
0.0120055	0.621193
-0.00321474	0.894704
0.026982	0.26443
-0.0546781	0.0240024
-0.0165338	0.498448
0.0509615	0.0357688
-0.0131271	0.589391
0.045842	0.058429
-0.0270677	0.264762
0.0430458	0.0756095
-0.036647	0.130213
0.00979979	0.687331
-0.00986799	0.683021
0.0659015	0.00662851
0.0128443	0.596874
0.0233183	0.337431
-0.000129699	0.995733
-0.0140037	0.564254
-0.00578085	0.812262
-0.0272324	0.262059
0.0015548	0.948936
-0.0234753	0.333442
0.0156832	0.516557
-0.039333	0.105621
0.0186347	0.441563
0.000607202	0.979996
-0.0182997	0.454295
0.000812611	0.973294
0.0201009	0.407462
0.0358275	0.140968
-0.00664889	0.78381
0.0201199	0.405644
0.00740026	0.76032
-0.00179395	0.940862
-0.02886	0.234761
0.110517	5.17917e-06
0.0196369	0.419246
0.000796177	0.973785
-0.00254425	0.916601
0.0108147	0.657476
-0.00658519	0.787099
0.0246845	0.310214
0.0126465	0.602185
-0.0267446	0.267956
-0.0108291	0.655268
-0.022497	0.355249
0.0238863	0.323121
0.0190363	0.433322
0.0353736	0.144842
0.0368795	0.13152
-0.00300179	0.901821
-0.0164748	0.498901
-0.032089	0.185574
0.0517983	0.032258
0.0131012	0.590375
0.00580439	0.811886
-0.0463465	0.0570463
0.00824783	0.734856
-0.0420859	0.0831913
0.0131557	0.587479
0.0109752	0.651355
-0.0175317	0.469801
-0.00970155	0.689429
0.0279181	0.250842
0.0437862	0.0725044
0.00339855	0.88876
-0.0129335	0.594126
-0.000891205	0.970656
-0.0164135	0.499488
-0.0455158	0.0628234
0.016848	0.489044
-0.0156583	0.518576
-0.00292746	0.9039
-0.014723	0.544723
-0.0300932	0.213925
0.0282393	0.243803
-0.0495931	0.040345
-0.00529834	0.82732
-0.0220142	0.366152
-0.0357724	0.139347
0.0605854	0.0124383
-0.0134993	0.577814
0.000436309	0.985678
0.00447534	0.853643
-0.0040938	0.866284
0.0852824	0.000426267
0.0285796	0.239668
0.025458	0.294883
0.00806349	0.7409
-0.0149803	0.53698
-0.0136827	0.572305
-0.00580266	0.810672
-0.0123477	0.611332
0.0105136	0.665191
-0.0122746	0.612186
0.00851312	0.726349
0.0562432	0.0206389
0.0188006	0.43916
-0.0108676	0.655357
-0.0844208	0.000482712
-0.0334414	0.168261
0.00452929	0.851476
0.0155105	0.521504
-0.00539951	0.823633
-0.0397647	0.101311
0.0339211	0.162358
0.0149598	0.537134
-0.000428461	0.986009
-0.0143251	0.555548
-0.0304556	0.209278
-0.00101316	0.966768
0.0156269	0.520601
0.0140727	0.563435
0.0247527	0.307905
-0.0310374	0.200386
0.0249353	0.304449
0.0128737	0.596947
-0.0224802	0.358508
-0.0396976	0.100639
0.0263851	0.277068
0.00560458	0.817267
-0.000712169	0.976641
0.0297121	0.22191
0.0218014	0.369739
-0.0126721	0.601696
0.0214477	0.377672
0.0537225	0.0278025
-0.05191	0.0320018
-0.0180615	0.457624
-0.0248952	0.304607
-0.0290524	0.232409
0.0054331	0.822713
-0.0393442	0.103943
-0.0570082	0.0188551
0.0217938	0.368858
0.0150735	0.534609
-0.028499	0.240651
-0.00649531	0.78934
0.0028083	0.907737
0.00699272	0.773748
0.0153449	0.526368
-0.00510942	0.834292
-0.0398494	0.101292
-0.017497	0.469926
0.00938636	0.698487
0.00928858	0.703069
0.0174931	0.470263
0.0109026	0.6539
-0.00132442	0.956551
-0.0139286	0.565657
0.0322241	0.183466
-0.0274767	0.257169
0.0201002	0.409063
-0.00565046	0.815669
0.0438611	0.069139
0.00236305	0.922625
0.00286642	0.905854
-0.000793906	0.973875
0.0342746	0.158412
0.0131435	0.586681
-0.017139	0.481073
-0.0211943	0.384335
-0.00156891	0.948547
-0.00578131	0.811372
-0.0138499	0.56838
-0.00724217	0.76549
0.015078	0.534875
0.009544	0.694119
0.0325386	0.18003
-0.0361665	0.135032
0.0175641	0.470378
0.00993149	0.682232
-0.0220671	0.362864
0.0168056	0.48998
0.0226924	0.348542
0.0246231	0.310687
0.0341819	0.161808
0.0115983	0.631091
0.000819583	0.973196
0.0113051	0.642786
0.00327242	0.892812
-0.0266685	0.270195
0.00216928	0.929239
-0.0756274	0.0018829
0.0269419	0.264964
0.0070048	0.773593
0.0131346	0.591286
-0.0489653	0.0434825
-0.00752976	0.756745
0.0279303	0.249117
0.00315202	0.897531
-0.0447646	0.0657282
-0.00353642	0.883716
-0.00668909	0.783235
-0.0155675	0.521207
-0.0162494	0.502619
-0.0175368	0.469369
-0.0101093	0.678116
-0.0113305	0.638376
-0.0449699	0.0655095
0.0113522	0.640957
-0.015079	0.534537
-0.00510728	0.833568
0.00897216	0.711412
-0.0110533	0.647805
-0.00953691	0.695116
-0.0126562	0.602923
0.0241906	0.317482
0.0138454	0.568848
-0.0108725	0.655568
-0.0151724	0.532432
-0.0320825	0.186359
-0.0118277	0.625725
-0.0381529	0.11481
0.0493573	0.042181
-0.00653803	0.787708
0.0434124	0.0733072
-0.0476944	0.0496501
-0.0192234	0.427888
0.0241202	0.320957
0.00827107	0.735265
-0.00979926	0.686731
0.0284084	0.244325
0.00543396	0.822843
0.0158545	0.516221
0.0189798	0.433917
0.0378543	0.117706
0.014931	0.539738
-0.0124178	0.608165
0.0409362	0.0923791
-0.00323277	0.894404
-0.0347219	0.152781
0.0150637	0.534953
-0.0107099	0.65868
0.0144638	0.549248
0.0184309	0.447332
0.035072	0.148011
0.0341361	0.158047
-0.01981	0.413055
-0.014719	0.547347
0.0267078	0.269259
0.0423538	0.0820468
-0.0107608	0.660163
-0.0133657	0.58142
0.0249145	0.303946
-0.0299902	0.215511
-0.016115	0.509069
-0.0213705	0.378913
0.00674699	0.781657
0.0178494	0.461558
-0.0235781	0.330289
0.000663834	0.978224
-0.00546798	0.822382
-0.000653393	0.978452
-0.0103429	0.670127
-0.0318492	0.188195
-0.00584046	0.809929
0.0547038	0.0238475
0.0178056	0.464516
-0.0247916	0.305831
0.0419545	0.0828148
0.00710917	0.769174
0.0431664	0.0751421
-0.0255167	0.295046
-0.0580415	0.0172589
-0.0052076	0.830105
-0.0121292	0.616446
0.0359681	0.137801
0.00241772	0.921052
-0.0106656	0.66057
0.0280916	0.247994
-0.0104468	0.667333
0.0127503	0.600371
0.0320582	0.184854
0.0152037	0.531532
0.0286167	0.238449
0.0010211	0.966538
0.016528	0.495194
0.0100468	0.677481
0.0108165	0.657434
0.0105163	0.66435
0.0082931	0.733354
-0.0315802	0.196539
0.0261223	0.280997
-0.0216715	0.371883
-0.0036061	0.881726
-0.0054254	0.823073
0.0148819	0.539964
0.000406403	0.986681
-0.00682681	0.778474
0.00353493	0.884308
-0.00417948	0.863774
-0.016279	0.504699
0.0502076	0.0382483
-0.00167338	0.944982
0.00455631	0.852107
0.0120191	0.620962
-5.76442e-05	0.998119
-0.000187735	0.993814
0.0113346	0.640517
-0.00978767	0.685162
-0.00631787	0.794138
0.0174177	0.473109
0.022711	0.349689
0.0178443	0.4616
-0.0117036	0.629959
-0.00807291	0.740204
0.0252514	0.298201
0.00379975	0.875722
0.02335	0.336303
-0.0043959	0.856337
-0.0427193	0.0786716
-0.0133329	0.583529
-0.0233593	0.336294
-0.0393024	0.105056
-0.0358938	0.139249
0.0149559	0.537694
0.0432353	0.0750248
0.024555	0.31232
0.0189107	0.437301
-0.033852	0.162907
-0.0278067	0.251159
-0.0331293	0.17294
0.0183798	0.448561
0.0132572	0.585666
0.0264702	0.273529
0.0247554	0.306328
-0.0152528	0.529647
0.0256987	0.290137
-0.0301987	0.212869
-0.00864468	0.722463
-0.0125357	0.606478
-0.00149812	0.950947
-0.000910954	0.969971
0.0241547	0.318633
-0.0128133	0.597476
-0.00230568	0.924392
-0.0181741	0.45472
0.013279	0.584159
-0.000516114	0.983016
-0.0287277	0.235408
-0.0150169	0.535315
0.0268855	0.268188
0.0205504	0.396905
0.0224057	0.356152
0.0096055	0.692221
-0.00842592	0.728194
-0.059295	0.0149817
-0.030251	0.212068
0.0156861	0.518644
-0.042124	0.0827691
0.0178383	0.461104
0.0028421	0.906825
0.0038747	0.873175
-0.0390528	0.108295
-0.028689	0.239822
0.00329324	0.892707
0.00669503	0.784041
-0.0301184	0.216774
-0.0324322	0.18286
-0.0287038	0.237459
0.00855313	0.724649
-0.0132967	0.582734
0.05023	0.0384528
0.0356603	0.141403
-0.0139368	0.566378
-0.0192072	0.428737
-0.0543065	0.0252143
0.0214088	0.378164
0.0185422	0.444838
-0.0344317	0.157672
0.00910609	0.707738
0.0496457	0.0409859
-0.00433237	0.858836
0.0146178	0.547444
-0.0288507	0.236777
0.0480956	0.0478324
0.0325696	0.179166
0.00126248	0.958584
0.0501859	0.0389278
-0.028032	0.248847
-0.026991	0.264962
0.00487893	0.840612
0.0329162	0.174235
0.0166154	0.493325
-0.0617465	0.0109418
0.0117791	0.627106
-0.0090829	0.707801
-0.00795439	0.744833
-0.0702993	0.00372267
-0.045073	0.0633726
-0.0238879	0.322966
-0.00732991	0.762332
-0.0244571	0.313384
0.0167618	0.490827
-0.0329352	0.174578
-0.000966858	0.968215
0.0147738	0.541578
-0.0150128	0.537219
0.014678	0.544531
0.0307477	0.205334
-0.0587234	0.0156173
0.00221487	0.927313
-0.022428	0.358309
-0.0294068	0.225643
-0.0102703	0.673053
0.0159688	0.511332
-0.0325026	0.17991
-0.0273078	0.260789
0.00853413	0.724555
0.00965678	0.690521
0.00328095	0.892094
0.0393868	0.105177
0.022187	0.360198
-0.00602624	0.804044
0.00253499	0.917094
-0.014246	0.55921
-0.026861	0.270042
-0.0434753	0.0731097
-0.0237258	0.328764
0.0329803	0.175324
0.0281048	0.246339
-0.0165858	0.495453
0.0100333	0.679017
-0.0451235	0.0620329
0.0185163	0.446665
0.0160868	0.506603
0.0355742	0.142182
0.00363505	0.880987
0.0264799	0.275785
-0.0284009	0.240458
0.0278406	0.249846
-0.0217649	0.370106
0.0199672	0.411308
0.0424642	0.0808557
-0.023853	0.325545
0.0213812	0.379191
-0.0057357	0.813034
-0.0239773	0.32389
-0.0386138	0.111985
-0.0143017	0.555567
-0.0501747	0.0384225
-0.0210575	0.386371
-0.00159504	0.947416
-0.00035788	0.988225
0.0189371	0.434946
-0.0116455	0.631943
-0.00412699	0.864659
0.0333393	0.16917
-0.0190794	0.432755
0.0093321	0.702009
-0.020261	0.403318
0.00956521	0.693726
0.00518383	0.830782
0.00244706	0.919483
0.015738	0.516373
-0.00977899	0.686951
0.0099699	0.681739
-0.00096135	0.968452
0.0269938	0.268757
0.0252072	0.30028
-0.0342834	0.15772
-0.000253776	0.991664
-0.0467928	0.0538677
-0.00127745	0.958096
0.0390195	0.107363
-0.00851183	0.725465
0.0110885	0.649559
0.00273538	0.910059
0.00090698	0.970166
-0.00840849	0.72832
0.0208318	0.389655
0.024966	0.302868
-0.0261246	0.28092
0.0267911	0.268541
-0.000803201	0.973575
-0.0124492	0.608312
0.0131169	0.590021
0.0103171	0.670265
0.0205187	0.398722
-0.0389058	0.109073
-0.0120965	0.617991
0.0563194	0.0201062
-0.0347323	0.153656
-0.0229676	0.344183
-0.00511075	0.832819
-0.017681	0.467248
-0.0335127	0.166674
-0.0265106	0.275684
0.0101922	0.674528
0.00419302	0.862609
0.00296989	0.902743
-0.0226449	0.349285
-0.00943889	0.698254
0.0273574	0.262004
0.0143613	0.554204
-0.0418078	0.0844592
-0.00254809	0.916012
0.037088	0.12587
0.00919935	0.704784
-0.0188546	0.438927
0.00765921	0.752773
-0.0426871	0.0795951
0.0048101	0.842435
-0.00857762	0.722721
-0.00450904	0.852359
0.000253292	0.9917
0.0170443	0.479848
-0.00626535	0.795756
-0.0119613	0.622124
0.00832982	0.730551
0.00616335	0.800414
-0.0111985	0.645407
0.0158113	0.515829
-0.00222848	0.926611
-0.0517837	0.0336127
-0.00745747	0.758059
0.00287738	0.905975
-0.0100271	0.678947
-0.0435166	0.0731666
-0.0182389	0.452391
0.0260059	0.284132
0.0131292	0.587908
0.016906	0.485326
-0.0303993	0.211401
-0.0140812	0.561247
0.012275	0.612199
0.000119661	0.996052
-0.0101393	0.675433
-0.0123929	0.609812
0.0211221	0.385753
0.00968588	0.69036
-0.00688808	0.776555
0.0111137	0.646471
-0.0408294	0.0931912
0.0018141	0.940403
0.000695508	0.977164
0.0224841	0.353924
-0.00319119	0.895456
-0.0150607	0.536912
0.0452721	0.0617791
0.00736934	0.761385
-0.0063201	0.795398
-0.0365285	0.133605
-0.00817445	0.735936
-0.0716867	0.00310544
0.00131525	0.956793
0.0372161	0.123635
0.010284	0.67264
0.00253904	0.916439
0.00815672	0.736725
0.0279825	0.252437
0.0278008	0.252802
0.0226056	0.350041
0.0608206	0.0121913
-0.0152148	0.532009
0.0165483	0.495492
0.0370386	0.125981
0.00162691	0.946471
-0.0113657	0.638761
-0.015957	0.508833
-0.000741693	0.975646
-0.0343963	0.155615
0.0397225	0.100809
-0.00791703	0.743783
0.036085	0.135913
-0.0103717	0.670163
0.0197997	0.413658
0.0287949	0.235119
-0.00856116	0.724046
-0.00858269	0.723554
-0.0211021	0.385476
0.0176643	0.469345
-0.042891	0.0783326
0.0152772	0.528431
-0.0113817	0.639052
-0.0276207	0.254348
-0.020093	0.407909
0.0254829	0.295239
0.00134193	0.955791
-0.0359066	0.138738
-0.00508868	0.833649
0.0242432	0.318291
-0.0288798	0.235946
0.027894	0.250217
0.0532066	0.029122
0.0501752	0.0388687
0.0177548	0.46443
0.0254246	0.295284
0.0284265	0.240113
0.00634592	0.79336
0.00216376	0.929116
-0.0194636	0.423149
-0.0102999	0.670395
0.0164443	0.497943
-0.0446976	0.0660456
0.0155679	0.521232
-0.0161247	0.506003
0.00868801	0.718879
-0.00423806	0.861988
-0.0132363	0.588123
0.0146608	0.546673
0.0100041	0.67962
-0.0124523	0.60755
0.0170469	0.484679
0.0037423	0.876969
0.0022617	0.925668
0.00729245	0.764855
0.0258882	0.285123
0.00342371	0.888038
-0.00297938	0.902718
-0.0218197	0.369431
0.029552	0.224935
-0.00530512	0.827253
0.00778358	0.750214
-0.0192029	0.429877
-0.0182432	0.450046
0.0287576	0.236387
-0.0220118	0.363774
-0.0156983	0.516759
-0.00174008	0.942826
0.00352095	0.884345
-0.00888843	0.714886
-0.00390429	0.872233
0.018199	0.452954
-0.0472536	0.0513511
-0.0235375	0.33238
0.00251763	0.917852
-0.00502406	0.835654
0.0278191	0.251076
0.0382551	0.113846
-0.00324042	0.893855
0.0231543	0.340728
0.0391937	0.105817
-0.0327977	0.178096
-0.00676438	0.781094
-0.02831	0.243278
0.0617122	0.0110036
0.0219903	0.364158
0.0284105	0.242003
-0.0144727	0.551996
0.0312919	0.197694
0.031802	0.189887
-0.0107105	0.659902
-0.00496728	0.838208
0.0273346	0.259388
0.00112053	0.963401
-0.00862211	0.722123
0.0158183	0.513514
-0.0445607	0.0653847
0.0035145	0.884891
0.00897196	0.711833
-0.00108046	0.964396
-0.00382652	0.874596
0.0120896	0.618707
0.00341326	0.888161
-0.0290291	0.23117
0.0359137	0.141308
0.0244241	0.314207
0.00851788	0.725369
0.0276124	0.254216
-0.0154881	0.521307
-0.0193571	0.42537
0.00613632	0.801021
-0.0324445	0.182077
-0.0342396	0.158137
0.0159449	0.512014
-0.0218366	0.369723
-0.0433499	0.0738814
-0.061803	0.0112035
0.00648922	0.789615
0.00753126	0.756205
0.0334745	0.169404
0.0210875	0.385077
0.00550022	0.821179
-0.0503373	0.037817
0.00838703	0.730595
-0.0189426	0.434797
-0.0133416	0.583628
-0.00376084	0.876827
-0.0194455	0.42303
-0.0145615	0.54874
-0.0232599	0.338144
0.0129287	0.594639
0.0418815	0.0842967
-0.0459286	0.0595638
-0.0348122	0.153653
-0.0050792	0.833608
0.00323818	0.893966
-0.00880616	0.717896
-0.00875495	0.718443
0.00741653	0.759602
-0.0127851	0.598672
0.0202942	0.401901
-0.0294917	0.224447
-0.00136884	0.955266
-0.010004	0.679248
0.00165457	0.945778
-0.000874528	0.97122
-0.0236848	0.330686
-0.00773324	0.749846
-0.0412863	0.0882105
-0.0102278	0.673342
-0.00960964	0.691988
0.00561655	0.817855
-0.0110293	0.649603
0.00447973	0.85364
0.0298	0.217816
0.0261981	0.279973
0.0161015	0.50724
-0.0201788	0.404675
-0.0227115	0.351451
-0.0290719	0.230153
0.0154781	0.52364
-0.0144366	0.553739
-0.0469838	0.0521693
-0.0319838	0.186917
0.0166029	0.491378
-0.0220912	0.364025
-0.00469989	0.84669
0.0154017	0.525198
0.0307609	0.204319
0.0107275	0.656814
-0.00749423	0.758921
-0.0146916	0.545769
-0.00762495	0.753834
0.0142619	0.558465
-0.0021044	0.931026
-0.0320632	0.186696
0.00871236	0.719695
0.0199387	0.411831
-0.010699	0.660287
0.0302695	0.212435
-0.000563447	0.9815
-0.0271018	0.2644
0.0572564	0.0182245
-0.0146417	0.544757
-0.0130893	0.589878
-0.0346086	0.154657
0.00332575	0.891342
-0.0183869	0.449263
0.0124058	0.609878
-0.0354188	0.14343
-0.0145563	0.550481
0.00104873	0.965445
-0.0341354	0.159215
0.0243956	0.313104
-0.0248833	0.307562
-0.0122557	0.612739
-0.00612694	0.800801
0.00958147	0.694125
-0.0153882	0.526661
-0.00547477	0.821863
0.0131849	0.587452
-0.0332537	0.169979
0.000925909	0.969577
-0.0182326	0.455311
-0.000645274	0.978822
-0.0327937	0.175845
0.000143086	0.995303
0.0465777	0.0548365
0.0148383	0.54178
0.0230175	0.342474
0.0211895	0.381222
-0.0221066	0.361746
0.0338095	0.162891
-0.0162811	0.502637
0.00193471	0.93642
0.0374153	0.123327
-0.0108727	0.653731
-0.00903456	0.709299
-0.00118436	0.96107
-0.015632	0.518894
-0.00113836	0.962727
-0.00717979	0.767807
0.00244608	0.920034
0.0186875	0.440531
-0.00309203	0.899209
0.0456194	0.0601162
-0.0234738	0.332164
0.0100363	0.681073
-0.021003	0.387442
-0.0632486	0.00942014
0.0309118	0.204296
-0.0101601	0.676997
-0.0338015	0.163647
0.00429558	0.85928
0.00075087	0.975289
-0.00729205	0.76407
0.0170126	0.483489
-0.0263076	0.279299
-0.0112558	0.641973
-0.0221336	0.362805
0.00113828	0.962688
-0.00989597	0.684704
0.0613708	0.0115011
-0.0215767	0.37551
-0.0233732	0.337809
-0.0156081	0.520438
0.029034	0.231371
0.0331029	0.172777
-0.0162077	0.504941
-0.0242898	0.315906
0.0281027	0.249693
-0.0128467	0.596637
-0.0242995	0.314772
-0.0194959	0.423741
0.00189184	0.937837
-0.0136378	0.574701
0.00973474	0.688912
-0.000745097	0.975428
0.00948621	0.696879
-0.00297589	0.902321
-0.0180848	0.457627
-0.0262457	0.28133
-0.0103503	0.669294
0.0103969	0.669777
-0.0249704	0.304635
0.012573	0.605223
-0.0431041	0.0764154
-0.0176463	0.46743
-0.00669666	0.783369
-0.0161829	0.504817
-0.0065707	0.787434
0.0629546	0.00938793
-0.0145604	0.549003
0.0113283	0.640665
0.0282394	0.244729
-0.0478663	0.0495344
0.0473817	0.051018
-0.0228166	0.347479
-0.0274499	0.25754
0.0242619	0.31864
-0.026015	0.281978
0.0174627	0.471032
-0.00691338	0.775023
0.00729325	0.763009
0.0044549	0.854867
0.00304154	0.900063
0.000153871	0.994949
-0.00368449	0.879273
0.00322152	0.894351
0.00696413	0.774448
0.0116668	0.629708
-0.000721436	0.976248
0.0201395	0.40509
0.00958934	0.693293
0.00404306	0.867509
0.00587032	0.808876
0.000727115	0.97614
0.0420449	0.0831134
-0.00680586	0.778942
-0.014945	0.538693
-0.0070807	0.770622
-0.00658316	0.78652
-0.017262	0.479003
-0.0340307	0.160986
-0.0488655	0.0443342
-0.0139523	0.565843
0.0310797	0.200068
0.0425046	0.0800765
0.0100298	0.678252
0.011513	0.63664
-0.0534841	0.0275614
-0.0294152	0.226748
0.0577025	0.0170286
-0.0127156	0.60039
0.00528368	0.827794
0.00828835	0.732093
-0.0196553	0.417194
0.00440305	0.857122
-0.00356837	0.882966
0.00315745	0.896187
-0.00145605	0.952068
0.025126	0.300479
0.00230095	0.924065
0.0352719	0.146173
-0.0165865	0.495567
-0.00171459	0.94398
0.0291456	0.228082
0.00979931	0.686886
0.0299089	0.215569
-0.00193156	0.936422
-0.00578331	0.810925

## Sheet: Fig2e
NullEstimate	NullPValue
0.0246235	0.83355
-0.0371456	0.743977
0.0523396	0.64558
-0.0815517	0.472487
-0.222485	0.0529913
0.116027	0.308186
0.290576	0.00997089
-0.150387	0.188137
0.175539	0.126908
0.0138675	0.904803
0.00727866	0.950091
0.181329	0.112148
0.0388937	0.740816
-0.0728734	0.531758
-0.0197958	0.861418
0.12516	0.268937
0.112686	0.333264
-0.0310576	0.788863
-0.0507158	0.655958
0.00690225	0.952805
0.262452	0.0233829
0.00898525	0.938394
0.0118137	0.917455
0.0204971	0.861942
-0.112573	0.329881
-0.112717	0.324481
0.0111343	0.926612
-0.0658575	0.569974
0.178045	0.124598
0.0181469	0.874937
-0.0326224	0.782816
0.200831	0.0812695
0.0243533	0.830502
0.126648	0.272429
-0.0504637	0.663966
0.0772266	0.491128
0.0179532	0.875657
0.145206	0.214864
-0.13432	0.238453
0.0157978	0.893506
0.103643	0.360421
-0.147242	0.194359
-0.055721	0.63599
0.105009	0.361563
0.0257088	0.822256
0.0361629	0.758255
0.126575	0.261069
-0.134377	0.272355
0.0794053	0.495253
-0.0926904	0.419315
-0.0446109	0.693942
-0.0089164	0.938968
-0.191736	0.0866474
0.0903002	0.423965
-0.0633614	0.590245
-0.107393	0.344635
0.092975	0.419406
0.0689803	0.546923
0.0259093	0.819712
-0.0842618	0.461242
-0.0543321	0.641544
-0.0357993	0.757763
0.0218512	0.851696
-0.0288367	0.801038
-0.0561189	0.623511
-0.101167	0.378074
-0.101781	0.38828
0.125222	0.297212
0.018016	0.873194
-0.0584801	0.614889
0.202703	0.0731744
-0.0210581	0.856705
-0.00408473	0.971711
-0.19537	0.0840389
0.00337856	0.976673
0.0532907	0.639614
-0.0843027	0.468769
0.0983063	0.38409
-0.130939	0.249159
-0.0980223	0.390531
0.111421	0.34235
-0.0657493	0.562758
-0.0228084	0.841127
0.0913333	0.422568
-0.0471272	0.678617
-0.206115	0.0743608
-0.0902192	0.43277
-0.112936	0.322224
-0.129541	0.25803
0.0322442	0.778105
0.0878152	0.432009
-0.0168139	0.885851
-0.021167	0.854679
-0.144269	0.206725
0.0240731	0.834514
0.115389	0.324414
-0.0751679	0.502873
0.19067	0.0972941
-0.144487	0.2087
-0.0469498	0.683234
0.121349	0.309447
-0.0776014	0.496123
-0.146735	0.219731
-0.101384	0.380081
0.2483	0.0305342
-0.0219278	0.846818
0.0889086	0.442209
-0.0531354	0.646385
0.0664864	0.559834
-0.182903	0.122678
-0.14362	0.200102
-0.123109	0.268882
0.082292	0.4773
0.0141249	0.901789
-0.164646	0.151186
-0.0300704	0.791581
-0.245826	0.0291819
-0.0418113	0.721234
-0.0140091	0.906382
-0.109785	0.365222
0.0895908	0.437293
-0.0515194	0.658999
0.112984	0.336265
0.0629238	0.579692
-0.150792	0.189212
-0.0791136	0.491858
-0.00410522	0.972388
0.126712	0.278968
0.015475	0.894164
0.0597087	0.601549
0.0916022	0.429115
0.111327	0.331353
-0.0657755	0.578291
-0.0540741	0.637893
0.204027	0.0663171
0.0349443	0.762294
-0.0367081	0.75033
-0.059795	0.619295
-0.203049	0.0771109
-0.113749	0.330307
0.106206	0.35081
-0.235365	0.0374573
-0.109229	0.344668
-0.0843459	0.462509
-0.106723	0.342807
0.0650457	0.5734
0.264431	0.0177836
0.0685599	0.544509
-0.075962	0.501944
0.150183	0.195837
-0.191174	0.101913
-0.105503	0.355288
-0.048052	0.675518
-0.0804242	0.487507
-0.0202376	0.859392
0.317537	0.00332004
-0.195855	0.0804798
0.0598547	0.615706
0.151191	0.184936
0.0389673	0.740711
-0.0357283	0.753422
-0.0213145	0.852121
-0.172107	0.139441
-0.0825687	0.463132
-0.119264	0.296324
0.0612861	0.592922
0.00364544	0.974332
0.104612	0.35433
-0.0511798	0.654987
-0.150675	0.184649
0.00261139	0.981792
-0.33665	0.00326689
0.0635005	0.574135
0.0943374	0.406623
-0.054501	0.646154
-0.0720967	0.528823
-0.0679561	0.577796
0.260675	0.0235629
0.018252	0.87174
0.188444	0.0905974
0.0933081	0.411578
0.167316	0.145831
0.0463289	0.687388
0.221134	0.0476645
0.247379	0.0358852
-0.225469	0.0491679
-0.0254826	0.826342
-0.0537842	0.647579
0.000717821	0.995152
0.0300368	0.791499
0.119714	0.312522
-0.0745353	0.5091
0.0741701	0.51687
0.113561	0.329439
0.0219967	0.846689
0.0711689	0.551973
-0.0659947	0.567845
0.22114	0.0524405
-0.180934	0.133953
0.0217305	0.850173
-0.0206567	0.854912
0.0721331	0.521998
0.126373	0.268895
-0.0216459	0.850547
0.286359	0.00994592
0.041807	0.72474
-0.0796833	0.490484
-0.125727	0.284982
-0.14076	0.220569
-0.068037	0.559427
0.181206	0.108245
-0.0664941	0.558571
-0.0804353	0.475359
0.0617111	0.588905
-0.0922153	0.415533
0.101067	0.377211
0.00195231	0.986179
-0.0163748	0.886852
0.14962	0.187262
0.227779	0.0429573
0.0366394	0.756076
-0.0744037	0.520618
0.102539	0.368812
0.0998253	0.378726
0.118478	0.30286
0.0548513	0.633541
-0.0467945	0.683303
-0.144324	0.199412
-0.0152291	0.892531
0.0513543	0.654984
-0.0294023	0.799365
0.165199	0.138818
-0.0582601	0.611749
-0.0257643	0.819583
0.102493	0.381758
0.113198	0.335606
0.0138772	0.903775
-0.00137313	0.990934
0.160966	0.165162
0.128774	0.270441
-0.200979	0.0771942
0.191347	0.0949771
-0.0325301	0.777091
0.249574	0.0255087
-0.0168619	0.882304
-0.0180079	0.878854
-0.0928147	0.418848
-0.0863707	0.456215
0.101258	0.371135
0.00484708	0.96874
-0.07758	0.499997
-0.0632713	0.580285
-0.100846	0.384484
-0.106658	0.352272
-0.149206	0.192502
-0.0404791	0.720786
0.0174315	0.879095
0.0675013	0.557636
-0.226917	0.0489961
-0.160588	0.16196
-0.174713	0.123073
0.184083	0.100241
0.102351	0.382973
-0.0644172	0.590916
0.00209213	0.985689
-0.187597	0.0936426
0.0955388	0.407585
-0.135145	0.247832
0.0143645	0.907105
0.0843464	0.473013
-0.152564	0.177805
0.329947	0.0037001
-0.0629669	0.581979
0.0288164	0.798476
0.0153203	0.894569
0.0305472	0.789722
-0.109541	0.332531
0.0102401	0.927921
-0.11355	0.328775
-0.110004	0.341869
0.172394	0.13552
-0.0749169	0.510142
0.110934	0.337528
0.0815789	0.470466
-0.0325762	0.773825
0.164711	0.146168
-0.0504991	0.675407
-0.0358547	0.750103
0.21771	0.054861
0.0358034	0.753576
-0.00785292	0.944739
-0.039665	0.735185
0.069087	0.548958
0.0300568	0.800828
-0.275103	0.0131018
-0.0656478	0.561561
0.0360699	0.758614
0.19351	0.0826234
0.0551738	0.628257
0.0732126	0.518222
0.0635624	0.587323
0.0297387	0.794913
-0.00761769	0.946702
0.0543643	0.644855
0.0290975	0.803184
0.0677867	0.556795
0.0827728	0.467489
0.0893976	0.426505
0.109166	0.360801
-0.0920019	0.426356
-0.0568382	0.621146
0.08255	0.464204
-0.24818	0.0348588
0.0042605	0.970693
0.161904	0.175449
0.168626	0.135864
-0.162534	0.163447
0.151019	0.194214
0.117169	0.307724
-0.00854974	0.939748
-0.15456	0.169746
0.206095	0.0792127
0.0520494	0.649392
-0.0811486	0.480352
0.00697389	0.951014
0.0894243	0.441269
-0.162041	0.15182
-0.0944279	0.405942
0.01347	0.907337
0.328538	0.00294302
-0.14569	0.201784
-0.00750616	0.948585
-0.114944	0.315218
0.21343	0.0591005
0.134213	0.240267
0.0190251	0.867463
-0.129978	0.262232
0.0446964	0.696304
-0.00923227	0.936887
-0.150821	0.193412
0.160149	0.156769
0.0080123	0.943987
0.0402392	0.723079
0.11212	0.36017
0.166351	0.138252
-0.0375939	0.745494
0.116223	0.311627
-0.0522568	0.652792
-0.0119322	0.918044
-0.126064	0.261167
0.0188417	0.867121
-0.0487408	0.665164
0.165492	0.168846
-0.197457	0.080545
0.177444	0.119962
0.0127594	0.912261
0.131484	0.268377
0.100622	0.390039
-0.0952135	0.419396
-0.0207563	0.855008
-0.169804	0.13757
-0.0650824	0.576941
-0.00140578	0.990222
0.13997	0.228872
-0.0275573	0.813385
0.126627	0.263783
0.137867	0.236964
-0.025905	0.8207
-0.0186978	0.869009
-0.0413701	0.717102
0.163238	0.147083
0.162963	0.169425
-0.0270359	0.816655
0.0148074	0.897672
0.120236	0.289647
0.131221	0.244486
0.105222	0.367214
-0.142726	0.23319
0.0522081	0.654647
-0.0489858	0.666712
-0.0753143	0.517471
-0.0389418	0.738031
0.0537058	0.636596
-0.0751193	0.510618
-0.0285321	0.806179
-0.234864	0.0419426
0.0765677	0.507317
0.115062	0.311451
0.00462159	0.967638
0.239348	0.0337677
0.14088	0.221415
-0.156399	0.168054
0.00137503	0.990353
-0.084582	0.468266
0.0216398	0.853394
-0.210535	0.0627542
-0.0440975	0.697211
0.0540072	0.635781
0.107746	0.351586
-0.135984	0.236425
0.126813	0.286537
-0.165962	0.155652
-0.0181446	0.876838
-0.00779738	0.94724
0.103094	0.378693
-0.0956618	0.40985
-0.135542	0.234108
-0.247464	0.035257
0.129556	0.253977
0.224368	0.0477612
-0.185977	0.103679
0.0809917	0.492562
0.093298	0.418469
-0.217096	0.0534897
0.187995	0.0975684
0.109869	0.34684
-0.0343574	0.770372
-0.134477	0.232319
0.0191982	0.867753
-0.116432	0.317851
-0.0434998	0.707732
0.0143781	0.899771
-0.361995	0.000876734
-0.0521737	0.64492
0.133484	0.241836
-0.0623534	0.593637
0.0424421	0.705606
0.0255871	0.82675
0.131393	0.250264
-0.137775	0.21963
0.167378	0.147537
0.034427	0.764045
-0.123635	0.282031
-0.10953	0.351236
-0.185898	0.105983
-0.00328944	0.976975
-0.0293677	0.800131
0.0467886	0.688138
0.00697558	0.952849
0.0181959	0.873752
0.0644144	0.572422
0.007956	0.943986
-0.0579755	0.61067
0.234957	0.0412542
-0.0297783	0.801196
0.0636946	0.581419
0.0703203	0.538893
-0.174032	0.124269
0.0561615	0.623227
-0.186119	0.106648
-0.0531223	0.646186
0.169547	0.149893
-0.0691661	0.541211
-0.150414	0.192069
-0.0908553	0.433305
0.0909757	0.444141
-0.0221713	0.847155
0.0209822	0.854346
-0.156687	0.180397
0.0605848	0.604798
0.0439078	0.702832
-0.089756	0.427328
-0.0392183	0.734629
0.226069	0.0525023
-0.0708412	0.564885
-0.0464722	0.686955
0.0012089	0.991452
-0.0928389	0.4183
0.120033	0.288393
0.191419	0.0991903
-0.213861	0.0581396
0.157487	0.178756
-0.25899	0.0213752
-0.0376163	0.741387
0.0534611	0.639995
0.0144125	0.897883
0.119942	0.286369
-0.125932	0.266127
0.0109805	0.926742
-0.202216	0.0797689
-0.209599	0.0754715
0.0120189	0.915373
0.123127	0.281586
-0.0287728	0.804114
-0.0175609	0.880471
-0.0612841	0.59082
0.0370406	0.746417
0.318931	0.00508349
-0.0949836	0.412723
-0.122461	0.278688
-0.00707864	0.951319
0.0736567	0.51985
-0.0306009	0.788211
-0.203069	0.0717715
0.148466	0.19016
0.032609	0.777383
-0.0126406	0.91518
0.0151718	0.895296
0.0498119	0.664088
0.00120886	0.991666
0.0885197	0.439257
-0.0589395	0.601951
0.0468708	0.686988
0.271356	0.0169582
-0.176905	0.132442
-0.0723214	0.523086
0.134597	0.23863
-0.0795528	0.507645
0.0345703	0.770017
-0.0902757	0.433255
-0.0888349	0.438471
-0.183779	0.1206
-0.0341831	0.764937
0.177903	0.130551
-0.0130467	0.910852
0.0756788	0.509522
0.105197	0.375261
0.0887603	0.433447
-0.00756202	0.946888
-0.0491938	0.67623
0.119244	0.301621
0.146495	0.194422
0.12639	0.265374
-0.166808	0.182074
0.0718158	0.531912
0.155414	0.164712
-0.0375013	0.741795
0.188414	0.107547
-0.0330462	0.774577
0.197183	0.0809617
0.238732	0.0317081
0.116685	0.309851
0.17137	0.124922
0.0601925	0.608143
-0.0120953	0.915366
0.134986	0.230085
-0.0407701	0.734086
-0.15834	0.167896
-0.0277628	0.809276
0.0218846	0.848702
-0.222963	0.0564015
-0.0560811	0.626284
0.0315672	0.795511
-0.0445719	0.692245
0.154887	0.171928
-0.139846	0.217676
-0.0942546	0.436924
0.0540594	0.635678
0.073902	0.527279
-0.0507193	0.660662
0.159458	0.173012
0.0780827	0.493417
-0.00473389	0.966784
0.21043	0.0697971
-0.156936	0.162676
-0.211977	0.0683695
0.142913	0.223167
0.197173	0.0904483
-0.0212882	0.854483
0.161238	0.158725
-0.0401436	0.728331
0.0320251	0.785868
0.0302384	0.789663
-0.20097	0.0712821
-0.00995998	0.931979
-0.122179	0.293497
-0.188825	0.0956793
0.00674908	0.952872
-0.150422	0.178668
-0.0315589	0.784449
-0.226645	0.0544806
-0.0501946	0.660559
-0.0164296	0.887811
-0.21435	0.0592116
-0.0921566	0.442635
0.0112021	0.921474
0.0823439	0.466468
0.136512	0.226113
0.0485591	0.680508
-0.0442298	0.697801
-0.0514072	0.652681
-0.109856	0.345987
0.00668864	0.953597
-0.0601858	0.599128
-0.0157975	0.893009
-0.0252864	0.830125
0.149841	0.19367
0.017269	0.884076
-0.0954702	0.414215
0.0972955	0.397037
-0.1596	0.166643
0.0857982	0.45203
-0.0873367	0.446298
-0.0204151	0.861633
0.157272	0.170241
0.0771898	0.503158
-0.00265153	0.981498
0.158836	0.160697
-0.160461	0.157712
-0.11054	0.329137
0.0451869	0.707936
-0.0732403	0.524428
0.109263	0.343214
0.180807	0.104904
-0.187914	0.0960015
-0.160545	0.171173
-0.0586976	0.608801
-0.133446	0.239372
-0.00307563	0.978505
-0.160651	0.161654
-0.19745	0.080758
-0.173635	0.121471
-0.118295	0.300492
-0.211968	0.0619913
-0.0329198	0.779637
-0.15388	0.169367
0.0722949	0.527726
0.214321	0.0604038
-0.0722144	0.527085
0.0652725	0.569081
0.107897	0.345051
0.0898478	0.441632
-0.0805018	0.48189
0.151073	0.184976
-0.089403	0.437726
0.177215	0.117551
-0.0139946	0.906219
0.0921099	0.423995
0.0109806	0.923815
-0.0757338	0.503938
-0.0858692	0.45665
0.174824	0.120768
0.121949	0.301591
0.112343	0.329803
0.106931	0.347535
0.110278	0.340776
-0.379929	0.000456545
0.397176	0.000278587
0.00068961	0.995215
-0.0378397	0.744818
-0.236097	0.0392693
0.141703	0.212796
-0.124471	0.273809
-0.328168	0.00282631
-0.152142	0.175929
-0.169181	0.132447
-0.296527	0.00815066
-0.294738	0.011532
-0.179258	0.127335
-0.0936884	0.406173
-0.0652989	0.57863
0.0143439	0.903421
0.0172319	0.882074
-0.172353	0.146345
0.0166389	0.883931
0.062608	0.588122
-0.0423581	0.712772
0.0297951	0.792778
0.0583766	0.605975
-0.135243	0.246053
-0.0326654	0.775594
-0.0743844	0.522417
-0.124034	0.270516
0.00284945	0.980284
0.0688859	0.545501
-0.0527511	0.649996
0.0197745	0.867357
-0.0480817	0.675292
0.139215	0.226616
-0.00757345	0.947778
-0.0167962	0.885014
0.00851548	0.942294
0.00134445	0.990808
0.0889302	0.430772
-0.136222	0.247031
0.0715776	0.537149
0.217117	0.0500592
0.17096	0.135475
0.141088	0.221261
-0.144995	0.223413
0.0521363	0.646718
0.0217172	0.851718
-0.0269657	0.815286
0.206352	0.0670416
-0.050655	0.655667
-0.121682	0.295071
-0.0330947	0.772317
0.0347271	0.764376
0.089012	0.432945
0.0895579	0.437681
0.032846	0.778386
-0.0431694	0.709292
-0.0365941	0.750111
0.0554695	0.628266
-0.109074	0.338578
0.195452	0.0826211
0.105276	0.363199
0.146833	0.200622
0.0366931	0.747083
0.0954878	0.4109
0.0427962	0.70851
-0.00201235	0.986538
0.101343	0.380372
-0.00262683	0.981956
-0.0191005	0.869768
-0.0979051	0.395588
0.0647121	0.572383
0.184018	0.106544
0.0681577	0.554636
0.0764941	0.503825
-0.309118	0.0064598
-0.0861908	0.448791
0.0540326	0.642626
0.0434927	0.702833
0.0444999	0.709083
0.0673147	0.564592
-0.030853	0.788099
0.0332971	0.786831
0.266514	0.0193267
0.150157	0.178956
-0.0144942	0.902073
0.143027	0.202161
-0.0906384	0.427883
0.0340089	0.765238
-0.0510402	0.657857
0.0417215	0.719056
0.00151844	0.989514
0.0847823	0.462263
-0.122475	0.278825
-0.0429346	0.705689
0.19829	0.0826729
-0.048891	0.674757
0.0759914	0.503463
-0.0181364	0.883361
-0.109097	0.341621
0.0574504	0.608381
-0.0788689	0.485949
-0.0677786	0.556045
0.0902496	0.448228
-0.0782567	0.488604
0.00636329	0.957297
-0.11871	0.303542
0.0823946	0.487384
-0.0142152	0.902908
-0.127644	0.274391
-0.0271183	0.810002
-0.00500808	0.966294
-0.104553	0.355076
0.099883	0.379145
0.220233	0.0491262
-0.0241305	0.831493
0.104943	0.364703
0.0538279	0.642301
-0.067521	0.571555
0.0589765	0.604687
-0.103612	0.371635
-0.12304	0.279067
0.0255229	0.824686
0.0770863	0.499855
0.0700171	0.537033
-0.0963939	0.395328
0.193558	0.0841738
-0.0775539	0.50003
0.0387281	0.73571
0.0929329	0.420144
-0.0384722	0.743272
-0.0344899	0.770461
-0.0437983	0.702144
-0.0986623	0.398992
-0.00746721	0.950048
-0.0547515	0.625976
-0.077941	0.495368
0.0579297	0.611067
-0.177104	0.122184
-0.0796885	0.493367
0.0762951	0.514761
-0.0845452	0.47948
0.0803365	0.472627
0.0255674	0.820534
-0.211059	0.0645453
-0.114578	0.312637
0.161038	0.154207
-0.190891	0.101649
-0.0215929	0.851964
0.0827932	0.470444
-0.261614	0.0263851
0.129156	0.266398
0.2232	0.0446346
0.1298	0.284121
-0.0285664	0.802477
-0.268492	0.0176515
0.133923	0.252058
0.256833	0.0226049
0.271167	0.0141922
-0.0892067	0.44038
0.0495218	0.662492
0.0321138	0.785182
-0.138847	0.217
0.0116969	0.917909
0.112782	0.319425
-0.00111726	0.992721
0.0485085	0.674358
-0.028757	0.807539
-0.025064	0.824978
0.318255	0.0050709
0.124251	0.294104
0.0200543	0.862073
-0.0402841	0.726913
-0.162632	0.15912
0.0630655	0.58965
0.270708	0.0177699
0.00655305	0.955317
0.248004	0.0273575
0.0379754	0.738243
0.251521	0.0261712
0.030021	0.801629
-0.0323012	0.777312
0.163296	0.162651
0.0335596	0.781627
0.0225828	0.847363
-0.324333	0.00627149
-0.0465693	0.686777
0.112373	0.34121
-0.00968684	0.932351
-0.0879296	0.440706
0.0521306	0.645952
-0.206321	0.0686664
-0.0888678	0.444295
-0.109991	0.339138
0.0240187	0.832409
0.0053873	0.96246
0.0230602	0.841537
0.00923969	0.935131
-0.0171573	0.880579
-0.0955314	0.408059
0.0200915	0.861539
0.0405903	0.726799
-0.0130079	0.910438
0.0499156	0.66398
-0.0510888	0.650583
0.072195	0.533033
-0.0418591	0.711797
-0.0804249	0.48719
-0.0328907	0.780132
-0.0650623	0.572542
0.0955232	0.413396
-0.0852739	0.450068
-0.0877068	0.437441
0.0911347	0.430689
0.00937833	0.936177
0.063637	0.582227
0.0114708	0.921135
-0.00694161	0.951429
-0.0114921	0.919628
0.119209	0.294666
0.0968845	0.390866
-0.143295	0.208462
-0.0544187	0.63377
0.208772	0.0638999
-0.173266	0.123247
-0.0824955	0.483038
-0.0437341	0.700161
0.0792517	0.496596
-0.150613	0.181939
-0.012615	0.911958
-0.0715804	0.547937
-0.242761	0.0297211
-0.016864	0.884272
0.182676	0.10877
0.149105	0.188697
0.257778	0.0216823
0.0976913	0.400585
0.0998885	0.381209
0.131069	0.249917
-0.0989711	0.381714
-0.0229055	0.84102
0.0763557	0.506961
0.0423755	0.716933
0.125563	0.273157
-0.132345	0.239887
-0.0439006	0.703852
-0.0142381	0.899225
-0.0779077	0.501091
-0.0534654	0.653044
-0.0939354	0.417431
-0.0333915	0.77357
-0.0125727	0.917714
-0.127328	0.283437
0.123592	0.282153
-0.208173	0.0618873
0.155134	0.175623
-0.190072	0.0874533
-0.126477	0.280291
0.0837638	0.468841
0.11297	0.321087
0.109048	0.349849
-0.0312819	0.785757
0.0147398	0.900387
-0.0699416	0.540631
0.123742	0.294976
-0.074732	0.510327
0.0860066	0.443609
-0.111776	0.344111
0.141389	0.213958
0.0538781	0.643725
0.0359764	0.749745
-0.141957	0.204517
0.138517	0.228333
0.0236573	0.836981
-0.259379	0.0243289
-0.112026	0.332224
-0.115933	0.305477
-0.138222	0.222116
0.045879	0.703518
-0.0144434	0.898071
-0.152331	0.174825
-0.0178318	0.874503
0.0824757	0.477988
-0.0829607	0.478547
-0.0578818	0.606274
-0.0152394	0.892905
0.0360675	0.7512
0.0113358	0.919991
-0.0100045	0.932213
-0.126721	0.258688
-0.0982009	0.39436
-0.126719	0.26515
-0.189363	0.097367
-0.0055359	0.961464
-0.194473	0.082438
0.0860145	0.460454
-0.120689	0.288842
0.0756324	0.507742
-0.0150906	0.896033
0.13035	0.249417
-0.00924296	0.938546
0.0232607	0.839025
0.230275	0.0364647
0.0328474	0.773964
0.0584449	0.617997
-0.0853672	0.457664
-0.0254994	0.826784
-0.131291	0.254496
0.0853786	0.464253
0.184565	0.101377
0.106526	0.356895
0.111931	0.332638
0.0137357	0.905615
-0.173667	0.124869
-0.0605739	0.599776
-0.00294934	0.97974
-0.0120887	0.918426
0.0933913	0.422978
0.219951	0.0511145
-0.300051	0.00684204
-0.12587	0.270177
0.0257227	0.82584
0.149306	0.193664
-0.251166	0.0244184
0.134962	0.238851
-0.214191	0.0572505
-0.023931	0.838773
0.109855	0.347125
0.0653101	0.571582
-0.154121	0.173484
-0.00335356	0.977364
-0.00118536	0.991695
0.106088	0.362856
-0.136423	0.242185
-0.324838	0.00609588
-0.0111623	0.9222
0.00367959	0.974481
0.174598	0.126984
0.0808133	0.495799
0.123507	0.285479
-0.10947	0.349114
-0.250083	0.029198
0.0341325	0.764527
0.0992911	0.385844
-0.0239619	0.833741
-0.104326	0.362151
-0.144522	0.20364
-0.169485	0.152259
0.23788	0.0387342
0.0322826	0.777888
0.0133909	0.908436
0.120406	0.301296
-0.0806365	0.484121
0.105051	0.347357
-0.137815	0.242744
0.0952005	0.412928
0.15405	0.178035
-0.106523	0.355345
0.0650051	0.570093
-0.100254	0.38825
-0.243705	0.0273162
0.149306	0.194119
-0.0800119	0.478611
-0.0387751	0.734277
-0.153068	0.172555

## Sheet: Fig2f
NullEstimate	NullPValue
-0.00476689	0.742974
-0.0305598	0.0356578
-0.0207313	0.154431
-0.0243056	0.0952588
-0.00866594	0.550952
0.0119964	0.41068
-0.00949293	0.513812
0.0176737	0.224603
0.00716699	0.62292
0.0263875	0.0692874
-0.0071774	0.622006
-0.0042017	0.772613
-0.0136813	0.346836
0.00186729	0.897904
-0.0296817	0.0413982
-0.00145456	0.920248
-0.00274302	0.850503
-0.0295525	0.042187
-0.0234721	0.107022
-0.0140804	0.333862
-0.00213749	0.883256
0.0259094	0.0746111
-0.017971	0.217934
0.0097742	0.50169
0.00670815	0.644615
-0.010449	0.472282
-0.0216248	0.13699
0.00942517	0.517629
-0.00927873	0.524041
-0.021229	0.144858
-0.0124833	0.390679
-0.000227657	0.987537
0.0360977	0.0130755
-0.01312	0.367225
0.0363716	0.0123754
0.000472169	0.974082
0.0110957	0.445526
-0.016975	0.244501
0.0048474	0.739007
-0.0109759	0.450411
0.00913244	0.530409
0.0114588	0.432118
-0.040077	0.00592013
0.0133013	0.361213
0.0335425	0.0212441
-0.0199742	0.170415
-0.0162365	0.264954
-0.0253637	0.0819856
0.0177658	0.222101
0.00212099	0.884151
0.0244086	0.093398
0.0132494	0.362362
-0.0202283	0.164494
0.017995	0.216842
0.0236597	0.104121
0.0138366	0.341443
0.00707564	0.626873
-0.0361045	0.0130946
-0.0288758	0.0476802
0.0218972	0.13298
0.00211257	0.884371
-0.012955	0.373179
0.0182157	0.210129
0.00307503	0.832316
0.0469272	0.0012271
0.00790188	0.587836
0.0166047	0.254254
-0.00903315	0.535013
-0.0221149	0.128359
-0.0182651	0.209539
0.019483	0.180271
-0.0152371	0.295795
0.0205825	0.157182
-0.0016541	0.90943
0.00217622	0.881065
-0.000726262	0.960149
-0.000733422	0.959815
-0.0166236	0.252981
-0.022287	0.125853
0.0231239	0.11158
0.0105136	0.469218
0.0130175	0.371642
0.0228871	0.115821
-0.0228449	0.11669
-0.0192623	0.186582
0.0106063	0.465748
0.0121103	0.404923
0.0120263	0.408351
-0.0141278	0.332062
0.0210233	0.148206
0.00649309	0.65532
0.0294296	0.0435504
0.00546157	0.707882
-0.00444638	0.760328
-0.00236025	0.871026
-0.0252453	0.0827282
-0.00953203	0.511882
-0.0031151	0.830674
0.00341461	0.814576
-0.010551	0.468879
-0.00288368	0.842934
-0.0242044	0.0965476
-0.0195627	0.178701
-0.00634614	0.662518
1.05107e-06	0.999942
0.0113678	0.434773
0.00482001	0.740572
0.00332266	0.819502
0.000657768	0.963923
-0.0185343	0.203567
0.0145269	0.318291
-0.0121868	0.401863
-0.0241891	0.0963275
0.0133366	0.359616
-0.0151314	0.298491
-5.0984e-05	0.997209
0.0149715	0.303714
0.00651839	0.65426
-0.0106149	0.466427
0.00895241	0.538779
-0.0231392	0.11154
-0.0268772	0.0648758
0.018577	0.201982
-0.0054417	0.708093
-0.00799135	0.582724
0.0046799	0.747407
0.00311786	0.830584
-0.00957673	0.510463
0.00494494	0.733898
-0.0055717	0.702583
-0.0093684	0.520024
-0.00492478	0.735237
0.011624	0.42444
-0.00262328	0.85708
-0.00236687	0.870833
-0.0081538	0.575885
-0.0181309	0.213028
0.00567751	0.696085
0.000112745	0.993813
0.00112321	0.938494
0.00372451	0.797949
0.00586562	0.68677
-0.00907994	0.532948
-0.0180559	0.214441
0.00315069	0.828699
-0.00271733	0.851843
-0.00111143	0.939187
0.0024658	0.865572
-0.0150631	0.300732
0.00561871	0.699515
-0.0125057	0.390972
-0.0118258	0.416094
0.0117085	0.420856
-0.0224679	0.121921
-0.00713251	0.623906
-0.000462254	0.97473
0.0204533	0.159493
0.0122082	0.402345
-0.00619307	0.670218
0.0152374	0.295575
-0.0291422	0.0453764
-0.0147512	0.310467
-0.00281428	0.846533
0.000907476	0.950257
0.00188994	0.896644
-0.0275044	0.0587332
0.00149096	0.918341
-0.0165762	0.254757
0.00104036	0.943054
-0.0100137	0.490978
0.0159419	0.274048
-0.00792885	0.586
0.00296234	0.838972
-0.000461679	0.97469
0.0213705	0.142496
0.0148341	0.307687
-0.00818376	0.573681
0.00891949	0.54035
0.0200043	0.169006
0.002602	0.85793
-0.005801	0.690371
0.00825558	0.570716
-0.024944	0.0868292
0.00484024	0.739741
0.027665	0.057508
0.00814834	0.575081
-0.0267869	0.0657933
-0.0415928	0.00422465
-0.0127354	0.381313
-0.0208144	0.152097
-0.0291312	0.0452748
0.00146854	0.919804
0.0176447	0.22528
0.00056961	0.968802
-0.00691579	0.633831
0.0193897	0.181984
0.00919236	0.527918
0.0001553	0.991475
-0.00160607	0.912097
0.0262674	0.07143
0.00891011	0.540546
-0.0205793	0.157562
-0.00181823	0.900538
0.0104069	0.474411
-0.00383408	0.792344
-0.026854	0.0651258
-0.00244844	0.86642
-0.0121789	0.402835
0.00170155	0.90687
-0.025179	0.0834788
-0.0181458	0.212616
0.019194	0.187913
0.00499334	0.731415
-0.0379824	0.00911407
-0.0149327	0.304895
-0.00799878	0.582345
-0.0105691	0.468194
-0.000317063	0.9826
-0.0111236	0.445261
-0.0284383	0.0508118
-0.00118509	0.93523
0.00960781	0.508904
-0.00664398	0.647933
-0.0131597	0.366228
-0.018803	0.195777
-0.0153216	0.291898
0.0124574	0.393018
6.46609e-05	0.996457
-0.00662013	0.649166
-0.00904516	0.533961
-0.00147174	0.91935
-0.00845079	0.56053
-0.00738947	0.610964
-0.015082	0.300497
-0.00364412	0.802857
0.0230287	0.113896
0.00416643	0.775295
-0.03175	0.0291185
-0.0236497	0.103943
0.00235331	0.871389
0.00312506	0.830263
-0.00137423	0.924649
-0.00360513	0.804369
-0.00210741	0.884851
0.0141089	0.331945
-0.024122	0.0974176
-0.0209042	0.151629
0.0107292	0.460828
-0.00819674	0.572972
-0.00197038	0.892303
0.00465745	0.749256
-0.00489785	0.736212
-0.00057842	0.968269
-0.010003	0.491912
-0.00481141	0.740493
0.0100853	0.488232
-0.00872127	0.548481
-0.0165923	0.254087
-0.0152002	0.296387
-0.0145153	0.317908
-0.00186634	0.89786
-0.000902464	0.950506
0.0132588	0.362359
0.0015121	0.917174
-0.0226617	0.119264
0.00333694	0.818889
-0.00216807	0.881554
0.00579556	0.690775
0.00397795	0.784594
-0.0121204	0.404242
0.00346453	0.811669
0.0148586	0.307261
-0.00541138	0.709739
-0.0376142	0.0097703
-0.0151789	0.29684
-0.00927817	0.523705
0.0108885	0.453957
-0.00792682	0.58534
0.00416228	0.775085
-0.00919875	0.527154
0.00274865	0.850096
0.0172707	0.235421
-0.00720948	0.620164
0.00702376	0.629794
0.00361623	0.803659
-0.00434672	0.765077
-0.0249764	0.0863579
-0.00260211	0.858024
0.00850478	0.559578
0.00170524	0.906684
-0.00128785	0.92947
-0.00744936	0.608357
0.0167689	0.250491
0.00286882	0.843673
-0.000691619	0.96215
-0.0172324	0.236444
0.0173388	0.233812
-0.0089251	0.539915
0.0337439	0.0204125
0.00801719	0.581656
0.0172279	0.235891
0.00459754	0.7523
-0.0231606	0.11144
-0.00790064	0.587103
0.0023121	0.87363
0.0209186	0.150003
0.020729	0.153783
0.0190555	0.190468
-0.00842662	0.56276
0.000766058	0.958041
0.0015844	0.913388
0.00687719	0.636242
0.0069562	0.632627
0.00694754	0.633438
-0.00600152	0.679625
0.0073241	0.615839
-0.00988375	0.497091
-0.000970934	0.946772
-0.0196049	0.178411
0.0303991	0.036608
-0.00673523	0.643315
-0.0185371	0.202578
7.17737e-05	0.996066
0.00766485	0.598826
-0.030778	0.0344354
-0.0124013	0.394014
-0.0134162	0.355859
-0.0240035	0.0991162
-0.0316007	0.029569
0.00165833	0.909149
-0.0119194	0.413516
0.00892244	0.539566
0.00146463	0.919864
0.00427803	0.768617
-0.0101297	0.486973
-0.00945471	0.516105
-0.0172509	0.235809
-0.0104577	0.472346
-0.0152282	0.295144
0.00661071	0.649221
-0.0219071	0.132689
0.00975716	0.502448
-0.0116585	0.422999
-0.0119065	0.412952
-0.000756581	0.958561
-0.00447652	0.759093
-0.0021793	0.880687
-0.000967053	0.946996
0.0112654	0.438404
-0.00765111	0.599161
-0.00343451	0.81323
-0.00491397	0.735789
0.031835	0.0285596
0.000237623	0.98697
-0.0077219	0.59581
0.0230028	0.113596
-0.0123754	0.394401
-0.0122908	0.397826
0.0111306	0.443799
0.0112101	0.441167
0.000569109	0.968828
-0.00986758	0.497875
-0.0343325	0.0182394
0.000892875	0.951044
0.0125535	0.38854
0.00568797	0.695874
0.024628	0.0914645
0.0203378	0.162222
-0.00429458	0.768051
-0.0129973	0.371617
0.00229276	0.874886
-0.00630271	0.664415
0.0122191	0.400919
0.027009	0.0638593
0.00563732	0.698544
0.00680218	0.640151
0.00226923	0.875995
0.0291874	0.0450721
-0.000185986	0.989817
0.00970379	0.505808
0.0041919	0.773253
0.0103505	0.477031
-0.00206571	0.887338
-0.00533031	0.71441
-0.00824877	0.571219
0.0214394	0.14088
-7.08872e-05	0.996113
0.0461944	0.00151413
0.0376382	0.00963754
0.00820355	0.572709
-0.0184885	0.203767
0.0131997	0.364133
-0.0143182	0.325899
-0.00832384	0.567589
-0.0135791	0.350572
0.00122822	0.932843
-0.029402	0.0436128
-0.0143549	0.324209
0.0168292	0.247186
0.0202705	0.163515
-0.0119648	0.411697
-0.0216681	0.136072
-0.0033415	0.818674
0.0145985	0.316034
0.00672446	0.643651
0.0201787	0.165202
0.00966607	0.506602
-0.00890344	0.540499
0.00152901	0.91623
-0.0267535	0.0660242
0.0176273	0.226179
0.0112132	0.440674
0.00963512	0.508281
0.025854	0.0755998
-0.0140363	0.334985
0.0255494	0.0790719
-0.00331678	0.819501
-0.0139398	0.337923
-0.00492152	0.735271
-0.00352705	0.808761
-0.0216772	0.136257
0.0131966	0.364427
0.00967633	0.506374
0.0052372	0.719096
-0.0108861	0.45462
0.00891634	0.540211
-0.00301315	0.83585
-0.00209158	0.885684
-0.0148882	0.306618
-0.0233871	0.107458
0.0282067	0.0524341
-0.00309437	0.831722
0.0159896	0.272447
-0.0228426	0.115963
-0.00496335	0.732735
-0.0203307	0.162774
0.0214538	0.139829
0.000111255	0.993902
-0.0050242	0.729936
-0.0133088	0.360079
0.0192838	0.18488
0.0187682	0.196679
-0.0250077	0.0856504
-0.00230341	0.874299
0.0195039	0.180385
0.0179981	0.216347
-0.0184473	0.204526
-0.00339123	0.815653
0.00548864	0.705595
0.0303516	0.0365894
0.00570792	0.695265
-0.0134631	0.355015
-0.0172253	0.236327
-0.00879759	0.5457
-0.00920375	0.526952
-0.00220619	0.879478
0.00463262	0.750566
0.00310663	0.831157
0.028537	0.0498845
-0.00991119	0.495964
0.00643706	0.658412
-0.0200654	0.167685
0.0150688	0.300126
0.0207215	0.154049
0.012831	0.378479
0.00902546	0.535505
0.0142695	0.326132
0.000685106	0.962449
-0.0120022	0.409562
-0.012427	0.393248
-0.0227964	0.117191
-0.0256087	0.0785602
-0.0175471	0.22765
-0.0210232	0.148421
0.00106662	0.941506
-0.0204734	0.160364
0.00744302	0.609055
-0.0138944	0.339672
-0.0049192	0.735272
0.00558906	0.700705
-0.00940919	0.517817
0.0128227	0.37955
0.000162708	0.991075
0.00738211	0.611259
-0.00327268	0.822145
0.0123886	0.394631
0.0014035	0.923195
-0.0286413	0.0490876
0.0169518	0.244745
0.0121083	0.405314
0.038356	0.0083577
-0.0333861	0.0216811
-0.0144171	0.322367
0.0109713	0.451265
-0.0113823	0.433629
0.00755205	0.604025
0.00903029	0.534718
0.0141985	0.329175
-0.00528679	0.716698
0.0141337	0.330929
0.00234572	0.872018
-0.024365	0.0938284
-0.0176396	0.225138
0.0113965	0.433318
-0.0114391	0.431639
0.0109854	0.450447
0.00722888	0.619983
0.00543115	0.708927
-0.00307204	0.83293
0.00149065	0.918289
-0.0103598	0.476595
0.0222052	0.127424
-0.00468762	0.747232
-0.0299095	0.0398827
0.0183928	0.205592
0.0153543	0.291454
0.00743715	0.609682
-0.00696258	0.632141
-0.0388763	0.00756033
-0.0208724	0.15145
-0.0105041	0.470187
0.018378	0.206743
0.0124451	0.392766
0.0104893	0.471585
0.000661074	0.963732
0.0208648	0.15142
-0.00909992	0.53255
0.00334942	0.818053
0.0158434	0.276641
0.00109018	0.940256
0.0179254	0.217188
-0.0242487	0.0958553
0.011142	0.444194
-0.0210278	0.148494
-0.00647959	0.655768
0.0167537	0.249358
0.0306402	0.0353078
-0.0116214	0.424224
-0.00586642	0.687124
-0.00742534	0.609971
-0.00309968	0.831436
-0.00859263	0.555435
0.0019619	0.89289
-0.00987916	0.497588
0.0161804	0.266092
-0.0208154	0.153022
-0.00240517	0.868734
0.0148195	0.308528
0.0169823	0.243315
0.0108585	0.456169
0.00361934	0.803218
0.0120922	0.405823
-0.000872141	0.952211
0.0153987	0.28995
0.00846867	0.560869
0.00793264	0.586134
0.0047963	0.741902
0.000638713	0.964967
-0.00973187	0.503924
-0.0168377	0.247726
-0.0154253	0.289516
0.00992187	0.49567
0.0138119	0.342346
-0.021333	0.142971
-0.0254715	0.079943
-0.00545266	0.707826
0.00933716	0.52064
-0.00303745	0.834678
0.0213897	0.141947
0.0399257	0.00597988
-0.0130331	0.371173
0.00787006	0.588361
0.00769093	0.597412
0.00545584	0.707742
-0.00336364	0.817057
0.0104234	0.474086
-0.00481597	0.740357
-0.000918085	0.949829
0.0262645	0.0709107
-0.00873689	0.547992
-0.00124479	0.93195
-0.0114558	0.43171
0.0125181	0.38893
-0.0231667	0.111272
0.0216549	0.136916
-0.0101224	0.486738
0.0234587	0.106258
0.0115462	0.428022
-0.00491897	0.735348
-0.00162142	0.911161
0.0128889	0.376207
-0.00556203	0.702223
-0.0134828	0.354133
-0.0036137	0.803823
0.0086882	0.550326
-0.013597	0.350648
-0.0122814	0.399141
-0.0069054	0.63541
0.0151834	0.297005
-0.00367378	0.80116
-0.0184736	0.204272
0.0219924	0.130303
0.00160363	0.912331
-0.0317859	0.028909
0.0136884	0.346524
0.00089431	0.950951
0.00656365	0.651806
0.00388757	0.789325
-0.0143264	0.324509
-0.0104876	0.47083
0.0102867	0.480259
-0.0123645	0.395067
0.00757063	0.602985
0.0214145	0.141442
0.00323288	0.824061
0.0320944	0.0274162
0.00748824	0.60654
-0.0252469	0.0828414
-0.000254536	0.986023
-0.0115536	0.426753
0.00214827	0.88279
-0.00428367	0.768564
-0.00328244	0.821492
-0.0166683	0.253258
0.00156157	0.914519
-0.00450843	0.757169
-0.00748654	0.607298
-0.00788789	0.587762
-0.00388978	0.789148
0.0374656	0.010029
-0.00468376	0.747582
0.0076503	0.600028
-0.00552067	0.704213
0.000590229	0.967664
0.0111475	0.443404
-0.000276446	0.98483
0.0174161	0.23123
0.0121038	0.405562
-0.00385288	0.791064
-0.010278	0.480703
-0.00119124	0.93477
0.0181283	0.213421
0.0093975	0.518256
0.0219802	0.131272
-0.00364619	0.802112
-0.00276877	0.848987
-0.0246569	0.0904262
-0.00577692	0.691282
0.00941549	0.517593
-0.00336021	0.817064
-0.00362015	0.803201
-0.0168269	0.247418
0.00434669	0.764998
-0.00974111	0.503181
-0.00879789	0.544686
0.00759976	0.601672
-0.0215093	0.140062
0.0053204	0.714692
-0.0139642	0.33656
-0.0192625	0.185606
-0.00487809	0.737387
-0.0245362	0.0917226
0.0325883	0.0247701
0.00376843	0.795786
-0.00255207	0.860568
-0.0144752	0.320077
0.00517917	0.722146
-0.00755687	0.603815
-0.00881052	0.545103
-0.0103455	0.47656
-0.0170346	0.241731
-0.0292751	0.044287
-0.0112068	0.441742
0.00148306	0.918743
-0.00773267	0.595564
-0.0190743	0.189969
0.0184354	0.205147
0.0243931	0.0937676
0.0186113	0.20102
-0.00439062	0.762861
0.0209996	0.148987
-0.00626493	0.666811
-0.0149805	0.303801
-0.0150869	0.299678
0.00535534	0.712664
0.00284197	0.845293
0.00678583	0.641036
0.0144521	0.321591
0.0150671	0.300454
-0.0199981	0.169856
-0.0103124	0.478402
-0.0179643	0.217812
-0.00558394	0.701963
0.00340517	0.814944
-0.0153886	0.2911
0.0217641	0.134831
0.00827664	0.570104
-0.00844529	0.562411
-0.019415	0.181813
-0.00318282	0.827082
-0.0284544	0.0504577
-0.00348238	0.810806
-0.0193152	0.185052
-0.00742347	0.609774
0.0214143	0.140981
-0.00463518	0.749878
-0.00322936	0.824382
-0.0145649	0.316216
0.00481592	0.740524
-0.00526725	0.718041
0.0096472	0.507482
0.00156788	0.914268
0.00805013	0.579929
-0.00132517	0.927614
0.0226257	0.120172
-0.0177023	0.224215
0.00633077	0.663265
-0.0104946	0.471161
-0.00311202	0.830851
-0.0205611	0.15758
-0.0113406	0.435699
-0.00123024	0.932667
0.0136749	0.346965
-0.0208818	0.151144
0.00497709	0.732256
-0.0159111	0.274953
0.00117612	0.935543
-0.00819621	0.573134
0.000319892	0.982462
-0.0135643	0.350947
-0.0159743	0.27179
-0.00726604	0.617845
-0.00557198	0.701958
0.0185665	0.203078
-0.00910695	0.532233
-0.00379223	0.794156
-0.00999467	0.492057
0.0236552	0.104093
0.0126536	0.385762
-0.0126513	0.384131
0.00643256	0.658695
0.00758998	0.60168
-0.0109485	0.452417
-0.00781535	0.59107
-0.0151117	0.30016
-0.000344715	0.98108
0.00146572	0.919991
-0.0248895	0.0870918
-0.00720877	0.620941
0.00376113	0.795926
-0.00613756	0.673479
-0.00638427	0.661134
0.00474345	0.744294
0.00957705	0.510406
0.00578184	0.691143
0.0114917	0.430509
0.0054677	0.70732
-0.00330913	0.819963
0.00454644	0.75497
-0.0120839	0.40707
-0.0216973	0.136124
0.000154197	0.991554
0.00192235	0.894997
-0.0140841	0.333444
0.00388965	0.789408
-0.0334201	0.0216353
0.00491464	0.735442
0.00939015	0.519388
0.00726641	0.617205
0.010472	0.471524
0.0127392	0.381779
-0.0111284	0.444754
-0.0177787	0.221305
0.00181847	0.900554
0.0134306	0.356345
-0.0141038	0.331787
0.0207676	0.153321
-0.00667963	0.647111
0.0174927	0.229187
0.00620278	0.670474
-0.0114584	0.431082
0.0174474	0.230987
0.0181719	0.211505
0.00790889	0.586499
0.0139721	0.336167
0.0304188	0.0363911
-0.00176081	0.903823
0.00660394	0.650659
0.0259612	0.0742223
0.0196222	0.177338
0.00750586	0.606078
0.0269425	0.0641409
0.00137567	0.924759
0.00584136	0.688294
0.00283522	0.846209
0.0152494	0.294776
-0.011257	0.440212
0.0153303	0.292455
0.00279105	0.847811
0.00767375	0.597539
0.00923894	0.525253
-0.00429101	0.768497
0.00499566	0.731091
-0.00944079	0.51647
0.0198077	0.173348
-0.00535865	0.712317
0.00101795	0.944305
0.0221488	0.127752
-0.0177687	0.221617
-0.010591	0.466641
0.00410366	0.778153
0.0199548	0.169687
-0.00740455	0.61119
0.0354483	0.0146943
-0.00320875	0.825422
-0.00975946	0.502371
-0.0221561	0.127856
0.000322438	0.98229
-0.0131228	0.367666
0.0176445	0.226768
0.0458522	0.00159768
0.0109614	0.452085
-0.000304431	0.983323
0.00444257	0.760333
0.0074827	0.607206
0.0205559	0.158228
0.0112013	0.441877
-0.000313526	0.982839
-0.0133161	0.36046
-0.0153707	0.291094
-0.0145312	0.317818
0.00339109	0.815537
0.00440051	0.761909
0.0168825	0.246638
-0.00612144	0.673807
0.00420772	0.772235
0.0119661	0.410247
-0.018383	0.20656
0.0219289	0.131719
-0.00437866	0.763678
-0.00538311	0.711666
0.0252358	0.082873
-0.00456293	0.753747
-0.00125087	0.931457
0.022304	0.125572
0.00936902	0.519408
0.0113321	0.436199
-0.011115	0.444415
-0.0283046	0.0517982
0.00216871	0.881569
0.0364425	0.0121351
0.0129145	0.374494
0.0304845	0.0361384
-0.0204585	0.159873
0.0231151	0.111989
-0.0145992	0.315074
0.00250487	0.863399
-0.0319752	0.0280359
0.0381745	0.00860637
0.0141884	0.330053
-0.0240475	0.0980999
0.0047408	0.744382
0.0071701	0.621961
0.0123309	0.396856
0.0201593	0.165999
-0.0299646	0.0393816
0.00769494	0.596793
-0.0267298	0.065746
0.00565859	0.697263
0.0222651	0.125756
-0.00656713	0.652097
0.0195598	0.17881
-0.0015294	0.916224
-0.012051	0.407764
-0.00338537	0.815992
0.0204944	0.158304
0.0163907	0.260537
-0.00521055	0.720049
-0.0324483	0.0256959
-0.0126021	0.385801
-0.00592116	0.684638
0.00580765	0.689599
-0.00589318	0.685261
-0.00243077	0.867301
-0.00321661	0.825171
0.00986186	0.49813
0.00819466	0.574123
-0.00524827	0.718342
0.0211816	0.145707
0.0102753	0.479913
-0.00503468	0.729353
-0.000980255	0.94629
0.0194425	0.181142
0.00570359	0.694732
0.0149286	0.305355
0.00513349	0.724115
-0.00325516	0.822998
-0.0018918	0.896433
-0.0146592	0.314844
-0.0198606	0.172308
-0.00602703	0.678658
-0.00201822	0.889816
0.000297727	0.983668
0.0236999	0.1036
-0.0174484	0.230539
-0.00288275	0.84296
-0.0233655	0.107839
-0.00184502	0.898968
-0.00551547	0.705113
0.01808	0.213338
-0.0124678	0.391349
0.00701213	0.630018
0.000801912	0.956023
0.00223441	0.878208
0.00964972	0.507444
0.00635259	0.662375
-0.0125585	0.388651
0.0104307	0.473027
9.61441e-05	0.994727
0.0115834	0.425941
-0.0204427	0.160304
-0.0013862	0.924255
0.00767615	0.597589
-0.00996242	0.493871
0.00992063	0.494907
-0.00599058	0.680143
-0.00956152	0.510889
0.0162505	0.263921
0.00725115	0.618352
-0.00534489	0.713168
0.00113997	0.937579
0.0139636	0.337187
0.000363474	0.980054
-0.0123547	0.395961
0.00690353	0.635702
-0.0199425	0.170456
-0.00352386	0.808821
0.00249341	0.863871
0.011919	0.412673
-0.0295235	0.0423738
-0.00811101	0.576921
-0.0112039	0.441506
-0.00570026	0.695771
0.0252954	0.0821268
0.00558766	0.701191
0.00104596	0.942747
0.00407396	0.779965
-0.0115339	0.426967
0.0055698	0.702088
0.0111936	0.44111
0.0199931	0.169131
-0.0157624	0.278599
-0.0210563	0.148167
-0.0119467	0.411064
-0.00144335	0.92096
-0.00345145	0.812184
-0.0201382	0.166822
0.00696986	0.6316
-0.00227704	0.875716
0.0053955	0.710905
-0.0256967	0.0772553
-0.0030333	0.834875
0.0202511	0.164203
0.0121927	0.402494
-0.00904691	0.535155
0.0157164	0.280053
0.0341459	0.0189824
-0.0219113	0.132425
0.00873426	0.548536
-0.0306493	0.0350314
-0.0217537	0.134883
-0.0196532	0.177337
0.0010057	0.94493
-0.00104175	0.94297
-0.0112997	0.437144
0.0137377	0.345817
0.00316439	0.827868
0.00758031	0.602448
-0.0030932	0.831829
-0.00905922	0.53276
0.0125427	0.388514
0.0063184	0.663812
0.00822637	0.571045
-0.0125393	0.388956
0.0135356	0.352053
0.017507	0.22851
0.0226903	0.118832
-0.00599374	0.680231
0.024075	0.0978658
0.0141943	0.329578
-0.0080192	0.582274
-0.0157375	0.280173
-0.00432786	0.766437
0.00349538	0.810058
0.0161764	0.26544
0.033061	0.0230591
0.0123565	0.396079
0.00307666	0.832673
-0.0135738	0.350191
0.00434489	0.765192

## Sheet: Fig2g
NullEstimate	NullPValue
-0.00953468	0.460681
0.00836501	0.517845
-0.012447	0.336383
-0.027668	0.032401
-0.0209546	0.105745
0.00730229	0.572804
0.0122972	0.342284
0.0023364	0.856516
-0.00193419	0.881193
-0.00438673	0.734492
-0.00720932	0.577285
0.00278434	0.829664
-0.0199051	0.124009
-0.0226523	0.0803709
0.00194324	0.880709
-0.0145801	0.259538
0.00935921	0.469632
0.0117897	0.362426
-0.0159946	0.21618
0.00402869	0.755452
0.0341626	0.0082169
-0.031094	0.0161722
-0.0315508	0.0146468
-0.00805703	0.533439
0.00292107	0.821317
0.0168933	0.19163
-0.0275395	0.033267
-0.00968217	0.454511
-0.00958535	0.458674
-0.0250778	0.0523977
0.0225081	0.0821731
0.000961563	0.940858
-0.0145364	0.261395
0.00360973	0.780166
0.00846654	0.513399
-0.0154598	0.232284
-0.0149633	0.247408
-0.00504449	0.69644
-0.0180732	0.162244
0.0343124	0.00800778
-0.00721802	0.576803
-0.0107498	0.405672
-0.00538126	0.677732
0.000635522	0.9608
0.00153496	0.905538
0.0178796	0.16708
0.0179626	0.165401
0.0160912	0.213178
0.0062158	0.631051
0.00250539	0.846359
-0.00559513	0.665479
-0.000315452	0.980562
-0.00996993	0.440894
0.0119986	0.353293
0.024654	0.0565722
0.0117649	0.363355
-0.0212848	0.09979
0.0063289	0.625109
-0.0205273	0.112351
-0.00373666	0.773031
0.0124921	0.334218
0.0253236	0.0505319
0.0123358	0.340661
0.0237839	0.0657778
0.0158658	0.220588
-0.0153784	0.234651
0.00152793	0.906064
-0.00347631	0.788465
0.011791	0.3619
0.00547806	0.672268
0.0072565	0.574782
0.0105989	0.412719
0.00515897	0.690139
-0.0107343	0.406843
-0.00693506	0.591691
-0.0248178	0.0550492
0.022426	0.082994
0.0109057	0.399028
0.000636765	0.960777
-0.000154453	0.990477
-0.0325912	0.0117935
0.0133091	0.304035
0.0127909	0.32297
-0.00416341	0.747697
0.00313993	0.80855
0.0172527	0.183136
-0.00180691	0.888959
0.0154921	0.231083
0.0243774	0.0595185
-0.0141119	0.274967
0.00153325	0.90562
0.00873808	0.499772
0.00263321	0.838598
-0.00223649	0.862712
0.0187997	0.145966
-0.00390026	0.763221
0.0208836	0.106127
-0.0250993	0.0523628
0.00821076	0.525652
-0.0184056	0.154696
0.00876095	0.498208
-0.00462561	0.721076
0.00291605	0.821568
0.0113922	0.378582
-0.0174856	0.176627
-0.00948205	0.464383
-0.0119487	0.355963
0.00196226	0.879503
0.00265807	0.837427
0.00496991	0.701287
0.0113027	0.383172
-0.00964312	0.456516
0.0120899	0.350326
0.00493223	0.702959
0.0117958	0.361792
-0.00486404	0.706968
-0.00535524	0.678715
-0.00326756	0.800799
0.0138942	0.283566
-0.00619078	0.631912
0.00481159	0.710117
-0.00202305	0.875665
0.016829	0.193754
-0.0192362	0.13714
0.0152952	0.236945
-2.25281e-06	0.999861
0.00190478	0.882934
-0.00843637	0.514621
0.0102988	0.425784
0.00762232	0.555865
-0.00067023	0.958691
-0.00544559	0.673584
-0.0188488	0.145041
-0.0110227	0.394023
-0.00222047	0.863926
0.013023	0.314398
-0.0223746	0.0837659
-0.000347234	0.978569
0.000999416	0.938419
-0.0138942	0.282599
0.0134803	0.297987
0.000342427	0.978905
-0.000240565	0.985178
0.0298951	0.0208831
-0.0212489	0.100624
-0.00192065	0.881929
-0.00958739	0.458673
0.00752077	0.560744
0.0205361	0.112482
0.0256476	0.0472309
-0.0109992	0.395274
0.0120746	0.350503
0.00523667	0.68547
-0.0244159	0.0592359
-0.0211335	0.102831
-0.000767251	0.952681
0.0207197	0.10949
-0.0109048	0.399012
0.00698882	0.589206
-0.0109505	0.397229
0.00717655	0.579305
0.0066168	0.609447
-0.00122204	0.924789
-0.0119166	0.357016
-0.00245946	0.84911
-0.00905648	0.484163
-0.0121185	0.34901
0.00535549	0.678647
-0.0137292	0.288529
0.00214558	0.868264
-0.0367723	0.00443269
0.000389596	0.975988
0.02472	0.0559731
0.0237341	0.0664992
-0.0103221	0.424669
0.014355	0.267215
0.0176882	0.171305
-0.0202275	0.11785
0.0108827	0.400891
-0.0143204	0.268561
0.0118388	0.359986
0.00112548	0.930681
-0.00738619	0.56825
-0.00845227	0.513724
0.00358517	0.781795
0.0107238	0.407229
-0.0103672	0.422779
0.00234128	0.856319
-0.00786018	0.543348
-0.0124389	0.336804
-0.00577339	0.655366
0.00260006	0.840885
-0.0017089	0.894941
0.00247738	0.848074
0.0239486	0.0646536
-0.00596865	0.644578
0.000545743	0.966349
0.000769093	0.952668
0.00462845	0.720561
-0.0281959	0.0293757
0.0159279	0.217942
-0.00963448	0.456472
0.0120311	0.352055
-0.00132806	0.918267
0.0177081	0.171017
0.00022692	0.986004
-0.0027656	0.830622
-0.00816108	0.528236
-0.0116663	0.366918
-0.00799893	0.53638
-0.011566	0.371401
-0.01518	0.24023
-0.0163888	0.205047
-0.0183359	0.156425
0.0139532	0.281096
0.00235942	0.855196
0.00866869	0.503299
0.00049564	0.969454
-0.0057249	0.65806
-0.0079737	0.537944
-0.0134516	0.298474
0.00142503	0.912225
0.00545239	0.673691
-0.00314334	0.807964
0.00684214	0.596724
-0.0161014	0.21382
-0.000383456	0.976349
-0.00454756	0.725172
-0.00145799	0.910241
-0.00251682	0.845795
0.00503018	0.697355
-0.0145868	0.260383
-0.0255787	0.0479221
0.00286575	0.824619
-0.0119898	0.353943
-0.0130609	0.313235
0.0178202	0.168442
-0.00441555	0.733234
-0.0186712	0.148882
0.00366465	0.776866
0.0105845	0.413114
0.0180778	0.162348
-0.000316178	0.980521
-0.00966372	0.455112
-0.00506628	0.695353
0.0090455	0.484181
0.00118574	0.926983
-0.00621481	0.630856
-0.000416205	0.974332
-0.00707903	0.584343
0.0066406	0.607774
0.0153901	0.234097
-0.0108365	0.402495
0.0112766	0.383177
-0.0242434	0.0608148
0.0196796	0.127902
0.000697354	0.957037
-0.0114658	0.376029
0.0157166	0.224559
-0.0105203	0.41594
-0.00499596	0.699829
-0.018194	0.159685
-0.0306242	0.0179632
-0.0137036	0.289592
-0.00891309	0.491373
-0.00641378	0.619992
-0.000173387	0.989329
0.00559928	0.66499
0.0132675	0.305038
0.000613045	0.962254
0.000254551	0.984297
-0.00626639	0.628092
-0.00964792	0.456266
0.022011	0.0888675
0.0105409	0.414919
0.0124698	0.335218
0.00950727	0.462941
-0.0180464	0.163047
0.00622009	0.630834
-0.0195495	0.130535
0.0222263	0.0854114
-0.0052019	0.687444
-0.0114895	0.37423
0.0122656	0.343166
-0.00295556	0.819203
-0.00178189	0.890429
0.0246028	0.057016
0.0169866	0.188838
-0.0168112	0.193713
-0.000848506	0.947687
-0.0126416	0.328899
0.0137664	0.287685
-0.0059638	0.644845
-0.0109192	0.399263
-0.0293609	0.0232907
0.0134212	0.300044
0.00819629	0.526298
-0.00581012	0.653455
0.00836646	0.517921
0.00149143	0.908207
-0.0179455	0.16555
-0.00209385	0.871284
-0.0165017	0.202319
-0.00566005	0.661853
0.00727426	0.574039
-0.0119387	0.356121
-0.017741	0.170493
0.00200247	0.876944
-0.00390726	0.762845
-0.0121238	0.349102
-0.0113813	0.37891
0.028839	0.0257433
-0.0100369	0.438242
-0.00486888	0.706934
0.029229	0.0238821
-0.00622303	0.630816
0.0155993	0.227556
0.00689374	0.594209
-0.00790962	0.540627
-0.0265278	0.0399911
-0.00356234	0.78314
0.00263434	0.838619
0.0148894	0.249697
-0.00312861	0.808955
-0.00281925	0.827453
0.0161022	0.213649
0.00808701	0.531967
0.0289325	0.0253745
0.000344398	0.978766
0.0226451	0.0797459
0.00403647	0.755068
-0.00715858	0.580114
0.00288791	0.823288
0.00335281	0.795516
-0.0138194	0.285542
-0.00628334	0.627481
0.00491328	0.703992
-0.00452901	0.726078
0.00753265	0.560226
0.00529418	0.682213
0.0118613	0.359388
0.0186708	0.149066
0.0182913	0.158392
-0.0248933	0.0541447
-0.00733854	0.570615
0.000599542	0.96302
0.00381674	0.768008
-0.00734944	0.570288
-0.00123376	0.924039
0.026275	0.0420485
-0.00652778	0.614005
0.024853	0.0548871
-0.0119297	0.356406
0.0282405	0.0288435
-0.0151017	0.24368
-0.00807163	0.532535
-0.0115466	0.372094
-0.00237169	0.854711
-0.0128141	0.322262
-0.00231685	0.8578
-0.0257177	0.0466937
-0.0144513	0.264275
-0.016647	0.19828
0.00381885	0.767743
-0.00089401	0.944951
-0.011513	0.373739
0.00789132	0.542006
-0.011096	0.392011
-0.0134094	0.299986
-0.00588205	0.64928
0.000394116	0.975699
0.0189351	0.143527
0.016086	0.213869
0.0116157	0.369424
-0.0150681	0.244911
0.00691615	0.592932
0.00610565	0.637178
0.0116996	0.366178
0.00303297	0.814897
0.000207198	0.987235
-0.00950185	0.462295
-0.00181603	0.88848
0.00981471	0.448338
-0.00243542	0.850607
0.0128053	0.321951
0.0111543	0.388578
-0.0255561	0.0482536
0.0103193	0.425775
0.00297381	0.818201
-0.0250685	0.0527219
-0.00370456	0.774726
0.0104885	0.417807
0.0212047	0.10133
-0.00422063	0.744199
-0.00625171	0.628666
-0.0143174	0.268515
-0.00376399	0.770879
-0.00446927	0.72984
0.00907213	0.483431
0.0152844	0.23694
-0.0096802	0.454645
0.0057866	0.654466
-0.0241761	0.0615663
-0.0189639	0.142565
-0.0227623	0.0784327
-0.00300629	0.816311
0.000456927	0.971844
0.0189063	0.143631
0.00366917	0.776685
-0.00464744	0.719513
0.00661461	0.609163
-0.0136437	0.29196
-0.0126439	0.328898
-0.00613224	0.63549
0.000757578	0.953287
-0.0131673	0.308793
0.000460983	0.97157
0.000389719	0.975965
-0.000342055	0.978915
-0.00911115	0.481254
0.00747246	0.563597
-0.00660939	0.609319
0.0129493	0.316693
0.00872331	0.500676
-0.00270058	0.834879
-0.0145117	0.261713
0.0132067	0.307043
0.00686952	0.595487
-0.00116208	0.928449
0.0140995	0.275663
0.00819546	0.526575
-0.0157421	0.223658
-0.00368036	0.775778
0.0032495	0.801637
0.00753532	0.559958
-0.00502466	0.697773
-0.00489453	0.704995
-0.000210203	0.987047
0.0085815	0.506707
-0.00139286	0.91429
0.014721	0.25504
-0.000728368	0.955117
0.0255954	0.0478749
-0.0019157	0.882217
-0.0178775	0.166595
-0.00602725	0.641222
0.00586496	0.650331
-0.00184283	0.886799
0.00766819	0.553553
0.0134086	0.30034
0.00681312	0.598288
0.00192112	0.882027
0.00608488	0.638184
0.00972348	0.452321
0.00104326	0.935723
-0.00822549	0.524982
-0.00526923	0.68374
-0.00853486	0.509406
0.00216469	0.867085
0.0141004	0.27599
0.00322436	0.803254
0.00538159	0.67746
-0.0150626	0.244181
0.00676988	0.600414
0.0261703	0.0429441
-0.0158259	0.221382
0.0229163	0.0763737
-0.000208108	0.987181
0.000809933	0.950092
-0.00282095	0.827352
-0.013687	0.290481
-0.00847417	0.512286
0.0105887	0.413579
0.0135709	0.294456
-0.00168347	0.896424
-0.0111222	0.390546
-0.00816538	0.527906
-0.00683362	0.59729
0.0154954	0.231195
0.0125969	0.330409
0.0266402	0.0392583
0.00537711	0.677652
-0.00834302	0.519223
-0.00539781	0.676362
-0.00232804	0.857184
-0.00159691	0.901705
0.00387329	0.764773
-0.00955118	0.460121
-0.0175792	0.174158
-0.00280311	0.828436
0.00156687	0.903633
-0.00974976	0.451158
-0.000285236	0.982425
0.00510674	0.693128
0.0192951	0.13595
-0.00235567	0.855499
-0.0155805	0.228514
-0.00669396	0.605049
-0.0208651	0.106755
0.0235431	0.0689909
0.00279721	0.828876
-0.00381241	0.768228
0.0067741	0.600578
-0.00473471	0.714608
0.0062739	0.627975
-0.00207769	0.872338
0.00401352	0.756353
-0.00211568	0.870108
0.000666006	0.958933
-0.00157484	0.903086
0.00140954	0.913173
0.00257666	0.842157
-0.0124175	0.3366
-0.0133679	0.301629
-0.00258716	0.841421
0.00109757	0.93235
0.0122734	0.342822
-0.0107853	0.404477
0.0238638	0.0654085
0.0102905	0.426611
0.00365904	0.777489
-0.00404681	0.754725
-0.03107	0.0164283
-0.00863821	0.504708
-0.0141927	0.272745
-0.0158929	0.219202
0.000258118	0.984115
0.00613414	0.635714
0.00588139	0.649265
-0.0029395	0.82012
-0.0147547	0.254121
-0.00428123	0.740847
0.00291219	0.82186
0.00265412	0.837604
0.00577595	0.65563
0.00732524	0.571475
-0.020029	0.121983
-0.0137312	0.288597
-0.0140686	0.277164
0.0172049	0.183572
0.00375257	0.771896
-0.0161046	0.213336
0.00310182	0.810544
0.0155198	0.230051
0.000242057	0.985074
0.00282287	0.82729
-0.00816587	0.528171
-0.00379771	0.769205
0.000588685	0.963725
-0.00765071	0.554183
0.0197577	0.126764
-0.0278017	0.0316387
-0.00025068	0.984532
0.000588713	0.963719
-0.00453116	0.726199
-0.037669	0.00358139
0.0118776	0.358448
-0.00947012	0.463785
0.0103458	0.423549
0.00454833	0.725161
0.0088451	0.494193
-0.0154755	0.23162
-0.021366	0.0988613
0.0132398	0.306426
0.0033427	0.795971
-0.00802491	0.535105
0.0153946	0.233589
-0.00769223	0.552449
0.011268	0.38337
-0.00147157	0.909445
0.0160494	0.214883
-0.0019887	0.877797
0.0329074	0.0109827
0.0124935	0.334582
0.0126362	0.328454
-0.00668468	0.605732
-0.00038794	0.976083
0.0138509	0.284399
-0.013375	0.301932
-0.00172607	0.893863
-0.00481326	0.709739
0.00367843	0.776398
0.00438425	0.734729
-0.00233692	0.856598
-0.0362656	0.00506143
-0.0128981	0.318651
0.0120426	0.352415
-0.0103119	0.425682
-0.00636579	0.622729
0.00527198	0.683717
0.00884975	0.493684
0.0106351	0.41179
-0.016066	0.21484
0.0132212	0.30666
-0.0189977	0.142068
0.0111511	0.388762
0.00259865	0.840725
-0.0237635	0.0663717
0.0028285	0.826963
-0.000877231	0.945998
-0.00671757	0.604088
0.0133904	0.300845
-0.01065	0.410663
0.031605	0.0145239
0.00704293	0.586309
-0.00115812	0.92863
-0.0325239	0.0118646
-0.0183847	0.155167
0.0254174	0.0496477
-0.00764699	0.554455
0.000823677	0.949262
0.00956564	0.459843
-0.005754	0.656764
0.00358651	0.781555
0.0032286	0.802989
-0.0123995	0.337903
0.00767367	0.552998
-2.56935e-05	0.998415
0.012007	0.354639
0.000737464	0.954538
0.00765789	0.553718
-0.00890174	0.491294
0.0115278	0.373081
0.00161358	0.900682
-0.0124057	0.337881
0.0139956	0.280095
-0.0167095	0.196618
-0.00348032	0.788012
0.0129859	0.31536
0.0047103	0.716115
0.00688048	0.594736
0.0041999	0.745419
-0.0182987	0.15705
0.0136079	0.293478
0.0208941	0.10621
0.0136338	0.292722
-0.0142358	0.271186
0.000150291	0.990735
0.0205896	0.111779
-0.00244211	0.85036
-0.0311433	0.016009
-0.00427104	0.741473
0.0174678	0.177363
-0.0223215	0.0846807
-0.0100095	0.439188
0.00558817	0.665622
0.0128329	0.321399
-0.00540788	0.676033
-0.00711068	0.582799
-0.00913115	0.480216
0.00754174	0.559856
0.0150866	0.243432
-0.0139696	0.280438
0.0113492	0.379969
-0.00823839	0.524061
-0.00510463	0.693272
-0.00560797	0.664765
0.00387879	0.764197
0.0107372	0.406815
0.020141	0.119955
-0.00251561	0.846007
-0.00383029	0.767176
-0.0211845	0.101369
0.0181013	0.161505
0.00728293	0.573619
0.00318177	0.805758
-0.00453551	0.726088
0.00504733	0.696266
-0.0143384	0.267551
-0.0183351	0.15698
0.0077619	0.548441
0.00574882	0.656594
0.00254956	0.843828
-0.0199653	0.122569
0.0102075	0.429942
0.0129327	0.317719
0.018385	0.15556
-0.0100023	0.439022
0.0261884	0.0428486
0.00667812	0.606042
-0.00413044	0.749573
-0.00205332	0.873885
-0.0149671	0.246922
-0.00673474	0.60279
0.0219019	0.090656
0.0037076	0.774532
-0.000188608	0.988377
0.00263155	0.838993
-0.0279659	0.030788
0.0105631	0.414508
-0.0247213	0.0559602
0.0229722	0.0756512
-0.0154729	0.231403
-0.0058445	0.651638
-0.0259656	0.0447212
-0.00380971	0.768526
0.00842146	0.515085
-0.0158926	0.219947
7.93964e-05	0.995101
0.00552361	0.669427
0.00228601	0.85976
0.0181217	0.161322
0.00662159	0.608915
0.00782195	0.545549
0.013126	0.310198
-0.0109318	0.398355
0.0330433	0.0106686
-0.0201044	0.120211
0.0238881	0.0648834
0.0253743	0.0497079
-0.00798847	0.536811
-0.0061359	0.635098
-0.00745714	0.564385
0.00594336	0.646096
0.00354972	0.783855
-0.00357992	0.782142
0.0126411	0.328523
0.00599373	0.643196
-0.0263375	0.041879
0.00228148	0.860132
0.00757846	0.55806
-0.000264983	0.983702
0.00400182	0.757224
0.0109418	0.398024
0.0219917	0.0893659
0.0156193	0.227116
-0.00253864	0.844423
0.00190541	0.882926
-0.0111483	0.38878
0.00115646	0.928814
-0.00469334	0.717017
0.0082569	0.523326
0.00695942	0.590678
0.00720495	0.577693
-0.0042401	0.742941
0.00884343	0.494123
-0.0176402	0.17299
0.00669213	0.60506
-0.0175939	0.174
-0.0156463	0.226483
-0.00238729	0.85365
-0.000295136	0.981808
0.0433911	0.00078757
-0.000776189	0.952153
0.000692835	0.957294
-0.0135721	0.294128
0.00334047	0.796737
-0.0127083	0.326572
-0.0201384	0.119498
-0.00123905	0.923771
-0.0194347	0.133272
0.000309728	0.980908
0.00209985	0.871145
0.000492461	0.969625
0.000523356	0.967738
-0.010182	0.431268
0.00765879	0.554203
0.0143374	0.26786
-0.0155735	0.228813
0.0226051	0.0805705
-0.00732054	0.572003
0.00243804	0.850582
-0.0238159	0.0654358
-0.00128247	0.921043
0.0128832	0.319842
-0.00874202	0.499323
0.00192464	0.881681
0.00129517	0.920292
0.00559678	0.665293
-0.0076861	0.55342
-0.00241591	0.851877
0.00871984	0.500339
-0.00379082	0.769435
-0.00519683	0.687914
0.00362288	0.779384
-0.00018333	0.988691
0.0138256	0.28575
0.00240019	0.852785
-0.00403301	0.755034
-0.00589104	0.649105
-0.0125739	0.330866
0.029536	0.0224541
-0.0129772	0.315627
0.0224744	0.082202
-0.00204689	0.87435
-0.00443139	0.732084
0.00570027	0.659471
-0.00794408	0.539269
-0.0262794	0.0422049
0.00498467	0.69984
-0.00146418	0.909891
0.0013787	0.915095
-0.00357667	0.782277
-0.0211394	0.102517
0.00566821	0.661269
-0.00368719	0.775822
-0.0194469	0.132823
-0.0169371	0.190468
0.00331199	0.797862
0.0139214	0.28163
0.0164772	0.202715
-0.0301307	0.0199104
0.0273348	0.0344691
-0.0321155	0.0131076
0.00883944	0.494382
-0.00424587	0.742614
0.011891	0.358257
0.00428309	0.740661
-0.00904088	0.484478
-0.00394449	0.760832
-0.00766454	0.55359
0.0228079	0.0778734
0.020551	0.112168
-0.00972253	0.452275
0.00344176	0.790283
-0.00218505	0.865928
0.0185504	0.151587
0.0104142	0.420626
-0.0058937	0.648769
-0.00198781	0.877791
0.00112232	0.930899
0.0099623	0.441606
0.0256754	0.0472454
0.0165021	0.202115
-0.00138563	0.914684
0.00617545	0.633125
0.0136927	0.289553
0.0146164	0.258683
0.0176914	0.171537
-0.0113195	0.381533
-0.00866412	0.502747
0.0212494	0.100257
0.0158915	0.219166
-0.00428296	0.740861
-0.0215701	0.095729
0.00642311	0.619522
0.0253204	0.0502656
0.00594935	0.645813
0.00273276	0.83269
0.0196443	0.128989
-0.0196173	0.129234
-0.00565505	0.662091
0.0133683	0.301249
0.018988	0.142145
-0.0233193	0.0712582
0.00382088	0.767853
-0.0270385	0.036553
0.0151519	0.24147
0.00361945	0.779875
0.000477214	0.970596
-0.00395724	0.759429
0.00370494	0.774677
0.0101444	0.433035
0.0251198	0.0521475
0.0363855	0.00489995
0.00771219	0.551427
-0.0077058	0.551499
0.00229743	0.859118
-0.0206784	0.110158
0.0131401	0.309631
-0.000129074	0.992043
-0.0101016	0.434603
0.00155901	0.904042
-0.00407492	0.752919
-0.0119452	0.355737
0.0114107	0.378283
-0.00345184	0.789615
0.0118052	0.361512
0.00140942	0.913224
-0.0150313	0.245188
-0.0115607	0.371351
0.00391462	0.762251
-0.00544734	0.673678
0.0174389	0.177355
-0.00701367	0.587445
-0.00793363	0.539681
0.0141535	0.273565
0.0156121	0.228092
0.00278448	0.829579
0.00699548	0.588744
0.00256836	0.842535
0.0041834	0.746781
-0.00940569	0.46745
-0.00220501	0.864525
-0.0155994	0.228212
0.00706289	0.584872
-0.0193367	0.13512
0.00638894	0.621832
0.0126949	0.326725
0.00938629	0.468015
-0.0190413	0.141083
-0.00352305	0.785525
-0.0122053	0.3454
-0.00392022	0.762054
-0.00396022	0.759462
-0.0069232	0.592435
0.0333485	0.00988168
0.00676822	0.60067
-0.00840705	0.516056
0.0104053	0.421595
-0.032621	0.0116949
-0.0190747	0.140108
-0.00102184	0.937018
-0.0107064	0.407916
-0.000429201	0.973525
-0.00730119	0.572884
0.0104276	0.420155
0.0100622	0.436866
-0.0265408	0.0401914
0.00365753	0.777576
0.0111867	0.387358
-0.0071813	0.578659
0.00062116	0.961701
0.00503716	0.697035
-0.0170079	0.188536
0.00637678	0.622197
-0.00438022	0.734964
-0.011053	0.393029
0.00993973	0.442727
-0.00153195	0.905829
-0.0211535	0.101721
0.00193518	0.881055
0.0150788	0.243822
-0.0157158	0.224475
0.00600214	0.642997
0.00291716	0.821562
-0.0132372	0.306672
0.0105486	0.414777
-0.00724549	0.575662
0.0132248	0.307279
-0.00407327	0.752923
0.0010813	0.933378
0.0225194	0.08184
-0.0174145	0.178268
0.0176676	0.17248
-0.0061994	0.631998
0.0024939	0.847102
0.0057768	0.655093
-0.0194331	0.13338
0.00164392	0.898823
-0.017321	0.180301
0.00560074	0.665269
-0.0090284	0.48535
-0.0151671	0.241205
-0.0200408	0.12147
-0.00275497	0.831264
0.00830139	0.520866
-0.00287514	0.824179
-0.00118787	0.926753
-0.0170781	0.186689
-0.0125861	0.330937
-0.0251619	0.051684
0.00144487	0.911065
0.0152693	0.237409
0.00176875	0.891175
0.0155785	0.22842
-0.00972753	0.45204
-0.00046416	0.971435
0.00139861	0.913907
-0.0138847	0.283477
-0.00172539	0.893938
0.00286638	0.824682
-0.0220009	0.0887425
-0.0269945	0.0370794
-0.00545315	0.673319
-0.0145753	0.259391
-0.00611028	0.636941
0.0210966	0.102999
0.00553874	0.668497
0.0159373	0.217876
-0.00383042	0.767298
0.0177825	0.169827
-0.00334795	0.796023
0.0245089	0.0583272
-0.00905979	0.483696
-0.000878665	0.945838
0.00813092	0.529902
-0.0035024	0.786496
-0.0160811	0.213796
0.000967291	0.940406
0.00089637	0.944783
-0.0253554	0.0501556
0.00370489	0.774768
-0.0168372	0.192656
-0.0329184	0.010919
0.00559575	0.665374
-0.017032	0.187768
-0.00173248	0.893524
-0.0131837	0.30801
-0.00567161	0.661237
-0.0103314	0.425657
-0.0208509	0.107454
0.00707801	0.584239
0.00706918	0.584965
0.00810773	0.530952
-0.0276807	0.0324769
0.0175764	0.173946
-0.00888213	0.492343
0.0043539	0.736262
-0.00684356	0.596738

## Sheet: Fig2h
NullEstimate	NullPValue
-0.0157434	0.586025
-0.0084618	0.769749
-0.0276197	0.339294
-0.0129991	0.652952
-0.00219935	0.939358
0.0183055	0.52657
0.027146	0.347646
0.0190747	0.509341
0.00906249	0.753914
-0.0558255	0.0532933
-0.0318796	0.270022
-0.00182597	0.949638
0.0042983	0.881805
-0.00945829	0.743536
-0.0368074	0.202799
-0.000636849	0.982425
-0.0187971	0.515525
-0.0454971	0.115354
0.00354617	0.902373
-0.0119214	0.680059
-0.048956	0.0901842
0.0351966	0.223283
-0.0481773	0.0954261
0.0460145	0.111271
-0.0150294	0.603131
-0.0128186	0.657462
0.0413998	0.151957
-0.0102006	0.7242
0.0310789	0.282243
0.0190931	0.508934
0.0226756	0.432771
0.0175487	0.543809
0.0422398	0.14381
0.0231538	0.423127
-0.0416155	0.149833
0.00336316	0.907388
0.00931476	0.747294
-0.0125891	0.663213
0.0501045	0.0828777
-0.0156338	0.588636
-0.0531903	0.0655951
0.0169305	0.558094
0.083223	0.00393002
0.0249957	0.387177
-0.00816079	0.777721
0.00597037	0.836385
0.00905476	0.754118
0.0434375	0.132779
-0.0196256	0.497186
-0.0268559	0.352823
-0.0098395	0.733585
-0.044476	0.123754
-0.029621	0.305445
0.0378493	0.190299
-0.0202059	0.48455
-0.00126635	0.965061
0.0340356	0.238937
-0.0218299	0.450132
0.0130765	0.651022
-0.0600958	0.0374684
-0.0713821	0.0134249
-0.0062383	0.829153
0.0158156	0.584308
-0.020583	0.476434
-0.0296509	0.304956
0.0122604	0.671488
0.0113458	0.694713
0.00845917	0.769819
0.0474153	0.100789
-0.0457791	0.113114
0.003529	0.902843
0.0159381	0.5814
0.00304848	0.91602
0.0606138	0.0358532
-0.0277828	0.336449
0.0121014	0.675501
-0.0524996	0.0691808
0.0310259	0.283065
-0.00798541	0.782377
-0.0167896	0.561374
-0.00222861	0.938553
0.0576105	0.0461049
-0.00263752	0.927307
0.038106	0.187309
-0.0400934	0.165317
0.0375816	0.193456
0.00321831	0.91136
0.0381751	0.186509
0.0299685	0.299802
0.00925687	0.748812
0.00202259	0.944224
-0.00698028	0.809203
0.00653049	0.821283
-0.010905	0.706011
0.0133365	0.644557
-0.0158175	0.584263
-0.024145	0.403544
0.00414145	0.886089
-0.0411545	0.154401
0.0139432	0.629576
-0.0444314	0.124131
0.0027384	0.924535
-0.0389674	0.177526
-0.00985795	0.733104
0.0539806	0.0616816
-0.00174165	0.951961
0.00822174	0.776105
0.022001	0.446588
0.0257213	0.373542
-0.0233772	0.418665
0.00268762	0.925931
-0.0593306	0.0399677
-0.0108536	0.707332
0.00233401	0.935653
-0.00990982	0.731754
0.0182806	0.527134
-0.0468207	0.105138
0.00387599	0.893345
-0.0189257	0.512657
-0.0182612	0.527572
-0.00765446	0.791183
0.0122868	0.67082
-0.00559372	0.846574
-0.0301963	0.296143
-0.0148533	0.607383
0.0375018	0.194403
0.0304788	0.291645
-0.0350864	0.224736
-0.020786	0.472094
0.0328036	0.256376
-0.040535	0.160706
-0.0202701	0.483163
0.0125311	0.66467
-0.0166336	0.565019
-0.00331086	0.908822
-0.00862259	0.765501
-0.011102	0.700953
0.0401457	0.164766
0.0126557	0.661542
0.00650701	0.821915
-0.00863276	0.765233
0.00589318	0.838471
0.00209726	0.942168
0.02215	0.443513
-0.000939421	0.974077
-0.0500496	0.083216
-0.0289552	0.316447
-0.0355138	0.219136
0.0171559	0.552863
-0.0576381	0.0460006
-0.021845	0.449818
-0.0108426	0.707614
-0.0303221	0.294134
0.0168075	0.560958
0.0398723	0.167663
0.026475	0.359696
0.00494722	0.864123
-0.0304682	0.291813
0.0511461	0.0766729
-0.00728654	0.801004
0.0200518	0.487889
0.0075081	0.795086
-0.00306644	0.915527
0.0165963	0.565892
-0.0131563	0.649036
-0.0327433	0.257253
-0.0148047	0.60856
0.0414908	0.151058
-0.0234747	0.416727
-0.0426205	0.140231
-0.0022068	0.939153
0.0380184	0.188325
-0.00378858	0.895736
0.00378764	0.895762
0.082569	0.00422328
0.0151761	0.599599
-0.0199464	0.490178
-0.00830692	0.773848
0.000803918	0.977815
0.0552525	0.05579
-0.00841234	0.771058
0.0216139	0.454627
-0.0250659	0.385845
0.0153465	0.595506
0.0155819	0.589874
-0.0776598	0.00713763
0.00132201	0.963526
-0.00403934	0.888879
0.0178281	0.537413
-0.0333588	0.248411
0.0107653	0.709604
0.0270194	0.349899
0.0607817	0.0353425
-0.0502385	0.0820573
-0.0417609	0.148413
0.0192851	0.504682
0.0399619	0.166709
0.0355732	0.218367
0.0257805	0.372442
-0.0307423	0.287492
-0.00889512	0.758316
0.0714639	0.0133186
0.0270827	0.348771
0.0137208	0.63505
0.0207261	0.473372
0.000887633	0.975506
-0.0177952	0.538164
0.000776838	0.978562
-0.0149085	0.60605
-0.0120688	0.676326
-0.0214888	0.457243
-5.57129e-05	0.998462
0.0183633	0.525267
0.0141697	0.624019
-0.0134176	0.642545
-0.0158663	0.583104
-0.0135481	0.639314
-0.0568034	0.0492474
0.0563801	0.0509659
0.0475544	0.0997924
0.0383084	0.184975
0.0242103	0.402274
0.0270031	0.350191
-0.000368505	0.98983
0.0105265	0.715765
0.0415301	0.150671
0.0392654	0.174231
-0.0142612	0.621781
0.0204972	0.478274
0.0142861	0.621173
0.0149706	0.60455
0.0110608	0.702008
-0.00280635	0.922668
-0.0560059	0.0525267
0.061605	0.0329269
-0.0233628	0.418953
-0.000518784	0.985683
0.0197265	0.494977
-0.017905	0.535658
-0.00702645	0.807966
0.0269593	0.350972
0.0247427	0.392002
-0.0117176	0.685233
-0.0265753	0.35788
0.0103914	0.719257
0.00409995	0.887222
-0.0289802	0.31603
0.0264148	0.360791
0.0208827	0.470035
-0.0376707	0.192401
0.0190656	0.509545
0.0336682	0.244048
-0.0253517	0.380449
0.0228855	0.428523
0.00146697	0.95953
0.000630049	0.982613
-0.00144084	0.96025
0.0152146	0.598674
-0.0260762	0.366981
0.0453153	0.116815
-0.0123304	0.669722
0.0194464	0.501124
-0.0166668	0.564243
-0.0719234	0.0127352
-0.0305861	0.289949
0.0147947	0.608803
-0.0140056	0.628043
-0.0068346	0.813111
-0.0218808	0.449076
0.0374844	0.194611
-0.0304029	0.292849
0.0118378	0.682181
0.01261	0.662688
0.0269664	0.350846
0.0257071	0.373805
0.0142992	0.620855
0.044457	0.123914
0.0352283	0.222866
-0.00421602	0.884052
0.0234662	0.416895
-0.0296607	0.304795
-0.0343623	0.234456
0.0109036	0.706045
0.00876069	0.761858
0.031199	0.280387
-0.0479836	0.0967676
-0.00818669	0.777034
0.0350151	0.22568
-0.0384937	0.182857
-0.00190675	0.947413
0.0141806	0.623753
-0.00835458	0.772586
0.0552328	0.0558779
-0.0385545	0.182166
0.0355235	0.219011
0.0243763	0.399054
-0.0309721	0.283902
-0.00935426	0.74626
0.0305979	0.289762
-0.000497445	0.986272
-0.00776042	0.78836
-0.0234999	0.416228
-0.0109948	0.703702
0.0404633	0.161449
-0.016718	0.563047
-0.0590146	0.0410404
-0.0137702	0.633831
0.0213613	0.459919
0.0573584	0.0470678
-0.0179879	0.533771
0.0289774	0.316076
0.0317968	0.27127
0.027429	0.34264
-0.00516549	0.858191
-0.0471285	0.102868
-0.00776691	0.788187
0.00102861	0.971617
-0.0156207	0.588947
0.00267169	0.926368
0.0328677	0.255448
0.00838823	0.771695
-0.0445216	0.123369
-0.0138003	0.633091
0.0113633	0.694264
0.0266406	0.356699
-0.0344222	0.233641
-0.0305526	0.290477
-0.0331002	0.2521
-0.0163711	0.571175
0.0410991	0.154957
-0.0335703	0.245422
-0.0157634	0.58555
0.0216636	0.453591
-0.0377682	0.191252
0.0317731	0.271627
0.0450358	0.119091
-0.0144044	0.618287
0.0182664	0.527454
-0.0589228	0.0413562
-0.00156929	0.95671
-0.0229065	0.428098
-0.0176752	0.540907
0.0399108	0.167253
0.0763107	0.00820588
-0.0266837	0.35592
-0.0431609	0.135267
0.0583931	0.043221
0.0393861	0.17291
0.00180359	0.950255
0.00985485	0.733185
-0.011246	0.697264
-0.0227248	0.431772
0.052355	0.0699511
0.041848	0.147568
-0.0520512	0.0715932
-0.0568792	0.0489446
-0.0101074	0.726617
-0.0411616	0.15433
-0.0207674	0.472492
-0.0153286	0.595937
-0.0480213	0.0965051
0.00106167	0.970705
0.00300321	0.917263
0.0220424	0.445732
0.00291515	0.91968
-0.0129341	0.654575
0.0172539	0.550598
0.00102285	0.971776
-0.0160926	0.577741
-0.018341	0.525769
0.013213	0.647625
0.00454503	0.875075
-0.0314896	0.275929
-0.00260375	0.928235
0.0202423	0.483763
-0.0191566	0.507524
0.00658035	0.819942
-0.0178217	0.537559
-0.0109785	0.704121
-0.00943129	0.744243
0.0133139	0.645118
0.0097716	0.735354
-0.0125404	0.664437
-0.0151143	0.601086
-0.00320405	0.911751
-0.00756195	0.793649
0.060429	0.0364226
-0.0659702	0.0223464
-0.0288106	0.318872
0.0392885	0.173978
-0.0156922	0.587245
0.00342696	0.905639
-0.0267895	0.354015
0.0449578	0.119732
0.00690845	0.811129
-0.00944668	0.74384
0.0296977	0.304193
-0.0173836	0.547605
0.0100809	0.727305
-0.0173246	0.548964
-0.0115738	0.688894
0.0179323	0.535036
-0.00283269	0.921945
0.0143776	0.61894
-0.0435269	0.131983
-0.012324	0.669884
-0.0389604	0.177604
-0.0125544	0.664085
0.0201466	0.485834
0.00203229	0.943956
-0.00677127	0.814811
0.011541	0.689729
-0.00110448	0.969525
-4.29841e-05	0.998814
-0.0208765	0.470168
-0.0305792	0.290058
-0.0570145	0.0484085
-0.0134172	0.642556
-0.000189789	0.994762
-0.0424483	0.141842
0.027264	0.345554
0.0248916	0.389157
0.0138815	0.631093
-0.023334	0.419527
0.0227931	0.430389
0.00464256	0.872417
-0.04384	0.129222
-0.0331069	0.252003
-0.00207153	0.942876
0.00160259	0.955792
0.0137435	0.63449
0.00693645	0.810378
-0.00615816	0.831315
-0.0539203	0.0619734
-0.0149442	0.605187
0.0434836	0.132368
-0.0195147	0.499621
-0.0318015	0.271199
-0.0357835	0.215655
0.0147759	0.609259
0.0070022	0.808616
-0.00263436	0.927394
0.0237405	0.411469
0.00803607	0.781031
0.0149038	0.606163
-0.00930595	0.747525
-0.033052	0.252791
0.0220432	0.445715
-0.0407378	0.158622
0.0153072	0.596449
-0.00516023	0.858333
-0.00221377	0.938961
0.00796154	0.783011
0.0186166	0.519568
0.0481735	0.0954528
0.0324008	0.262265
0.00282602	0.922128
0.0697259	0.0157443
-0.00579185	0.841211
-0.0276722	0.338377
-0.0500581	0.0831633
-0.00963509	0.738915
0.0229921	0.426374
-0.00488962	0.86569
-0.0109003	0.70613
-0.0311871	0.280571
-0.00747937	0.795852
-0.0219008	0.448661
0.0255447	0.376833
-0.0590458	0.0409332
0.0181615	0.529829
0.00108119	0.970167
0.004275	0.882442
0.0629487	0.0292881
-0.0273574	0.343902
0.0363064	0.209018
-0.0203832	0.480725
0.0264178	0.360737
-0.00424556	0.883245
0.0219754	0.447117
0.00485032	0.86676
-0.00359399	0.901063
-0.0186828	0.518084
-0.0436679	0.130734
0.0246263	0.394235
-0.00398299	0.890419
-0.0135069	0.640333
-0.0141226	0.625173
-0.0128804	0.655918
0.00666101	0.817773
0.00383301	0.894521
-0.000448226	0.98763
0.00711881	0.805492
-0.00454744	0.875009
-0.0118776	0.68117
-0.0240547	0.405305
-0.0243217	0.400111
0.000654214	0.981946
-0.0049842	0.863118
0.0165182	0.567722
0.0153052	0.596497
-0.00732098	0.800083
0.034213	0.236496
0.00459015	0.873845
-0.0126101	0.662686
-0.0419157	0.146913
-0.00365077	0.899509
-0.0203755	0.48089
-0.0505006	0.0804719
-0.00423156	0.883628
0.0170053	0.556356
0.0274815	0.341717
0.02109	0.465639
-0.0372559	0.197347
-0.00518091	0.857772
0.0329364	0.254456
0.00329576	0.909236
-0.0111843	0.698842
0.0154832	0.592234
-0.0023452	0.935345
0.0119613	0.67905
-0.0190402	0.510109
-1.6281e-05	0.999551
-0.0222022	0.442441
0.0448826	0.120353
0.0454939	0.115379
0.0290388	0.315052
-0.0316968	0.272781
0.0147382	0.610172
0.0183306	0.526004
-0.0268521	0.352892
-0.0660891	0.0221052
0.0169523	0.557586
0.0192541	0.505366
0.0266865	0.35587
0.0274642	0.342021
-0.00777037	0.788095
0.0308499	0.285806
0.00449507	0.876437
0.00980738	0.734421
0.0122544	0.671638
0.0237549	0.411186
0.0236901	0.412464
-0.0181811	0.529386
0.020899	0.469689
0.0294492	0.30826
0.0369857	0.200619
-0.0583672	0.0433139
-0.020382	0.48075
0.00340998	0.906105
0.00972673	0.736524
0.0139355	0.629765
-0.019459	0.500845
-0.0394501	0.172213
-0.0456352	0.114252
-0.0163034	0.572768
-0.00159913	0.955888
0.0486366	0.0923055
0.00664537	0.818194
0.0197493	0.494478
-0.0584633	0.0429698
0.0291352	0.313448
0.0245087	0.396497
-0.0108988	0.706169
0.0311633	0.280938
-0.00200577	0.944687
0.0709434	0.0140079
-0.0152788	0.597131
-0.00430379	0.881655
-0.00982961	0.733842
0.0388036	0.179356
-0.00156642	0.956789
0.00953266	0.741591
0.00616848	0.831036
0.015242	0.598013
0.0250751	0.385671
0.0129736	0.653589
0.022764	0.430978
-0.0167421	0.562483
0.00367572	0.898825
0.0396574	0.169967
-0.0444479	0.123992
0.0147839	0.609064
0.032346	0.263074
0.01574	0.586106
0.0212385	0.462503
-0.0290951	0.314114
0.0295038	0.307363
-0.0301883	0.29627
-0.0178339	0.537279
0.0234176	0.417862
0.076207	0.00829363
0.0208225	0.471318
-0.0529085	0.0670389
0.0192629	0.505171
0.0173462	0.548467
0.0128298	0.657183
0.0204267	0.479788
-0.0369835	0.200646
0.0417611	0.148411
-0.000133456	0.996317
-0.0336613	0.244145
0.0208049	0.471693
0.0317923	0.271337
0.0742777	0.0100864
-0.025095	0.385294
0.00640172	0.824749
0.0347923	0.228649
0.0397024	0.169483
-0.0116904	0.685927
-0.037271	0.197166
0.0154021	0.594175
0.0161846	0.575569
-0.0300384	0.298676
0.0656391	0.02303
-0.0155013	0.5918
-0.00241064	0.933545
0.0170001	0.556475
0.0333395	0.248685
-0.0112122	0.69813
0.035432	0.220201
0.0132314	0.647169
0.0225545	0.435231
-0.0145721	0.614203
0.0562246	0.0516099
-0.0191228	0.508273
0.0193145	0.504033
0.0151407	0.600451
0.0234458	0.417302
0.00252261	0.930466
0.0359858	0.213069
0.024826	0.390409
0.0115776	0.688796
-0.0679899	0.0185463
-0.00735789	0.799097
0.00356186	0.901943
-0.00820738	0.776486
0.0149313	0.605499
-0.0347444	0.229291
0.00107587	0.970314
0.0303025	0.294446
0.013334	0.64462
-0.0403907	0.162202
-0.0801219	0.00550463
0.0269611	0.350941
-0.0162244	0.574629
-0.0187577	0.516408
-0.00797665	0.782609
0.0641616	0.0263056
0.0429042	0.137607
0.00317919	0.912433
-0.0364289	0.207485
0.0392566	0.174328
0.0173259	0.548935
0.0367382	0.20365
-0.0437084	0.130377
0.0146533	0.612232
0.00725286	0.801904
0.021082	0.465808
0.0214348	0.458375
-0.0109264	0.705459
-0.0157752	0.585269
0.0519669	0.0720546
-0.00328739	0.909466
0.015213	0.598711
0.0748494	0.00952217
-0.0193193	0.503925
0.0490656	0.0894656
-0.0304304	0.292411
0.0458205	0.112788
0.0167657	0.561932
0.0060021	0.835528
0.0149045	0.606147
-0.0220997	0.444549
0.0140301	0.627442
-0.00422512	0.883803
0.00614939	0.831551
0.0102601	0.722656
0.0595062	0.0393821
0.0174698	0.545621
-0.0530047	0.0665434
-0.015606	0.589299
-0.042885	0.137784
0.0218502	0.449709
0.0124612	0.666429
-0.0386649	0.180917
0.0306052	0.289646
0.0141285	0.625029
-0.00897061	0.75633
0.00881428	0.760445
-0.00208543	0.942494
-0.0328484	0.255728
0.0474361	0.10064
0.0506813	0.0793935
0.024762	0.391633
0.0179446	0.534757
0.043927	0.128463
-0.00358489	0.901313
-0.0133696	0.643737
0.0241144	0.40414
0.0669354	0.0204534
-0.0192618	0.505195
-0.0278755	0.334838
-0.0475895	0.0995427
-0.000152355	0.995795
-0.0277397	0.337199
0.0155401	0.590872
7.75807e-05	0.997859
-0.0245964	0.394809
-0.0378502	0.190288
-0.0862086	0.00281216
-0.0129464	0.654267
-0.0522126	0.070717
-0.0622576	0.0311141
-0.053299	0.0650452
0.00848156	0.769227
-0.0467509	0.105658
-0.000814903	0.977512
-0.00874817	0.762188
0.0749924	0.00938559
-0.0437575	0.129946
-0.0262336	0.364095
0.00209738	0.942165
-0.0151981	0.59907
0.0595496	0.0392385
0.0134555	0.641608
0.023449	0.417238
-0.0315242	0.275402
0.0195023	0.499894
0.00557053	0.847203
-0.0130395	0.651946
0.0261507	0.365614
0.0201283	0.48623
-0.0422367	0.14384
0.0158528	0.583424
-0.017843	0.537071
0.00510323	0.859882
0.0511866	0.0764394
-0.0238028	0.410243
-0.0296793	0.304492
0.00532553	0.853846
-0.00587257	0.839028
0.00131578	0.963698
-0.0562875	0.0513486
-0.0121122	0.675229
-0.0526748	0.0682564
-0.0432633	0.134342
0.000175879	0.995146
-0.0291939	0.312473
-0.0376094	0.193126
-0.0228931	0.428368
-0.0228348	0.429546
-0.0214785	0.45746
0.00570644	0.843522
0.0227308	0.43165
-0.0151441	0.600368
0.0412912	0.153036
0.00227362	0.937314
0.000329584	0.990904
-0.012707	0.660257
-0.0017514	0.951692
0.0354699	0.219707
-0.00648167	0.822597
-0.0262796	0.363254
-0.0239817	0.406732
-0.0816799	0.0046537
-0.0286264	0.321976
-0.0190151	0.510667
-0.02903	0.315199
0.0440468	0.127424
-0.0296105	0.305615
0.0194042	0.502052
0.0236595	0.413066
0.0095087	0.742218
0.0158595	0.583264
0.0261258	0.36607
0.0360443	0.212326
-0.00969659	0.73731
0.019452	0.500999
-0.0173163	0.549156
-0.0346111	0.231084
-0.00152507	0.957929
-0.0349809	0.226135
0.0240388	0.405616
0.00960188	0.739783
0.00313544	0.913634
-0.00548583	0.849498
0.0185877	0.520217
0.0182417	0.528013
-0.0204147	0.480046
-0.0206045	0.475972
-0.0108239	0.708096
0.0217959	0.450838
-0.0364055	0.207777
0.0373201	0.196575
0.0266311	0.35687
-0.0241198	0.404035
0.0267718	0.354334
-0.0139474	0.629473
0.0163592	0.571456
-0.0229994	0.426227
-0.0146749	0.611706
0.0174699	0.545618
0.00257549	0.929012
-0.0438293	0.129316
0.0055915	0.846635
0.0507763	0.0788313
-0.0314174	0.277032
0.0104285	0.718297
-0.0294708	0.307903
0.00435152	0.880353
-0.00488922	0.865701
-0.0693507	0.0163162
-0.027935	0.333807
0.0448333	0.120762
0.0136272	0.637361
0.000126304	0.996514
-0.0495381	0.0864191
0.028366	0.3264
-0.04431	0.125163
0.0290855	0.314275
0.0126942	0.660578
-0.0138433	0.632031
0.0494148	0.0872059
-0.0251547	0.384164
0.0158628	0.583186
-0.0197467	0.494534
-0.0661119	0.0220592
-0.026368	0.361642
0.0400148	0.166149
-0.0323972	0.262318
-0.0365717	0.205708
0.0128249	0.657305
0.0121155	0.675145
-0.00684939	0.812714
-0.0127818	0.658382
-0.0151143	0.601086
-0.0230196	0.42582
0.0498599	0.0843921
0.0139554	0.629275
0.0432767	0.134221
-0.0126111	0.662663
0.0299445	0.30019
0.00568494	0.844104
0.0222656	0.441137
-0.0175446	0.543902
-0.000305951	0.991556
-0.0150735	0.602067
0.0161702	0.575908
-0.0074695	0.796116
0.0645237	0.0254678
-0.0384165	0.183737
0.0315449	0.275086
0.071899	0.0127656
-0.0188539	0.514258
-0.0099383	0.731013
-0.0419946	0.146153
-0.030882	0.285306
-0.0333698	0.248256
-0.0203488	0.481465
0.0157381	0.586152
-0.000309484	0.991459
-0.0231777	0.422647
0.00215523	0.940572
-0.0127139	0.660083
0.01114	0.699977
-0.0131621	0.648892
0.000227532	0.99372
0.0298492	0.301731
-0.0456005	0.114528
0.0145647	0.614382
-0.0113153	0.695492
-0.0472346	0.102096
-0.019818	0.492978
0.060801	0.0352841
0.0538174	0.0624738
0.000547915	0.984879
0.000899108	0.975189
0.0173293	0.548857
-0.0236974	0.412319
-0.0152958	0.596723
-0.0432652	0.134325
-0.0241093	0.404239
-0.00561289	0.846055
-0.0484092	0.0938405
0.0251577	0.384108
0.0058782	0.838876
0.0192733	0.504941
-0.00118326	0.967352
-0.0351476	0.223929
-0.0690961	0.0167146
-0.00404538	0.888714
0.0515648	0.0742879
0.000557875	0.984604
0.0104213	0.718483
0.00246379	0.932083
-0.0417144	0.148866
0.0230213	0.425785
0.0288944	0.317466
-0.0359424	0.213622
-0.0315567	0.274906
-0.0132867	0.645794
0.0270112	0.350046
-0.0137864	0.633434
-0.016158	0.576196
0.0431202	0.135636
-0.0493666	0.0875147
0.00856947	0.766904
0.00784929	0.785995
0.00964493	0.738658
0.0141679	0.624064
-0.000734861	0.979721
0.011479	0.691311
0.0256138	0.375544
-0.0280926	0.331087
-0.023766	0.410967
-0.0457208	0.113574
0.0243998	0.398599
0.0117408	0.684644
0.0115259	0.690115
-0.00966064	0.738248
0.0226997	0.432281
-0.0519116	0.0723584
-0.0138062	0.632946
-0.0490911	0.0892988
0.0314106	0.277136
-0.0333444	0.248615
-0.0152254	0.598414
0.00776255	0.788303
0.043696	0.130486
0.0204613	0.479045
0.00293687	0.919084
0.0416845	0.149157
0.00338946	0.906667
0.0359022	0.214135
0.044692	0.121938
0.0137027	0.635498
0.0187224	0.517197
-0.00845522	0.769923
-0.0180237	0.532957
0.0241811	0.40284
0.016826	0.560527
-0.0248309	0.390315
0.0417441	0.148577
-0.0413154	0.152794
0.00163537	0.954889
0.00920588	0.750149
0.0130932	0.650606
-0.0192643	0.50514
0.014349	0.619638
0.019312	0.504087
0.0217866	0.45103
0.00634261	0.826342
0.029931	0.300408
0.0378533	0.190252
0.0155994	0.589456
-0.0511133	0.0768621
-0.020973	0.468117
-0.0709192	0.0140407
-0.0467105	0.10596
-0.00634761	0.826207
-0.00295522	0.91858
-0.0102227	0.723626
0.0464102	0.108226
-0.0335728	0.245388
0.0682893	0.018034
-0.0263426	0.362104
-0.0380818	0.187589
-0.00557152	0.847176
-0.0041601	0.885579
0.00412934	0.886419
-0.0318676	0.270203
-0.00481706	0.867665
-0.0114435	0.692216
-0.01071	0.711029
0.0280606	0.331637
-0.00801877	0.78149
0.0168121	0.560851
0.0236424	0.413405
-0.0279439	0.333654
-0.0149908	0.604063
0.00848113	0.769238
-0.00378205	0.895915
0.0116888	0.685967
0.0253097	0.381239
0.0268235	0.353405
0.0391759	0.175216
-0.00907932	0.753472
0.0480242	0.0964851
-0.0566981	0.0496703
-0.0374934	0.194504
0.0243461	0.399639
-0.0187309	0.517006
-0.0142136	0.622946
-0.0515706	0.0742552
0.0164126	0.5702
-0.0189358	0.51243
-0.0309211	0.284696
-0.00250262	0.931016
0.0371299	0.198868

## Sheet: Fig3a
Taxononomic scale	Estimates	CI_low	CI_up
Broad scale	0.169128	0.1565	0.181756
Order scale	0.16054	0.140126	0.180952
Family scale	0.0989334	0.00949209	0.188375

[truncated: 6 more sheets: Fig3b, Fig3c, Fig3d, Fig4, Fig5, Fig6]
